# Supplementary material for: EEG data and introspective reports from the Libet׳s experiment replication
Source: Data Brief. 2018 Sep 27;20:2040–4. doi: 10.1016/j.dib.2018.09.066 (PMC6174917; doi:10.1016/j.dib.2018.09.066)
Supplement: Supplementary file 1 — Supplementary material. [file mmc1.zip]

Archive with 6 entries (6 files):
- Prochzka_coi_disclosure.pdf
- Sedlkov_coi_disclosure.pdf
- Zielina_coi_disclosure.pdf
- Dominik_coi_disclosure.pdf
- Dostl_coi_disclosure.pdf
- mahaj_coi_disclosure.pdf
