# Supplementary material for: EEG data and introspective reports from the Libet׳s experiment replication
Source: Data Brief. 2018 Sep 27;20:2040–4. doi: 10.1016/j.dib.2018.09.066 (PMC6174917; doi:10.1016/j.dib.2018.09.066)
Supplement: Supplementary file 2 — Supplementary material. [file mmc2.xlsx]

## Sheet: Grand Average
series	electrode	valid n	-2500	-2499	-2498	-2497	-2496	-2495	-2494	-2493	-2492	-2491	-2490	-2489	-2488	-2487	-2486	-2485	-2484	-2483	-2482	-2481	-2480	-2479	-2478	-2477	-2476	-2475	-2474	-2473	-2472	-2471	-2470	-2469	-2468	-2467	-2466	-2465	-2464	-2463	-2462	-2461	-2460	-2459	-2458	-2457	-2456	-2455	-2454
W/M	Fp1	1441	-0.00166605	-0.0016736	-0.00168187	-0.00169087	-0.00170061	-0.00171105	-0.00172215	-0.00173386	-0.00174609	-0.00175879	-0.00177187	-0.00178528	-0.00179898	-0.00181292	-0.00182708	-0.00184143	-0.00185598	-0.00187071	-0.0018856	-0.00190063	-0.00191578	-0.00193099	-0.00194622	-0.00196138	-0.0019764	-0.0019912	-0.00200568	-0.00201978	-0.00203342	-0.00204654	-0.00205911	-0.00207112	-0.00208257	-0.00209348	-0.00210391	-0.0021139	-0.00212352	-0.00213283	-0.00214188	-0.00215071	-0.00215935	-0.00216778	-0.00217599	-0.00218392	-0.0021915	-0.00219864	-0.00220522
W/M	Fp2	1473	-0.00165699	-0.00167294	-0.00168946	-0.00170648	-0.00172391	-0.00174162	-0.0017595	-0.0017774	-0.00179518	-0.00181274	-0.00182998	-0.00184684	-0.00186328	-0.00187929	-0.00189491	-0.0019102	-0.00192522	-0.00194006	-0.00195481	-0.00196956	-0.00198438	-0.00199931	-0.0020144	-0.00202965	-0.00204503	-0.00206051	-0.00207603	-0.00209152	-0.0021069	-0.00212209	-0.00213702	-0.00215164	-0.00216589	-0.00217974	-0.00219317	-0.00220619	-0.00221877	-0.00223091	-0.00224262	-0.00225385	-0.00226458	-0.00227475	-0.00228429	-0.00229312	-0.00230116	-0.00230829	-0.00231444
W/M	Cz	1759	-0.000161715	-0.00017144	-0.000180982	-0.000190345	-0.00019952	-0.000208486	-0.000217207	-0.000225637	-0.000233715	-0.000241372	-0.000248538	-0.000255139	-0.00026111	-0.000266394	-0.000270948	-0.000274746	-0.000277782	-0.000280068	-0.000281636	-0.000282534	-0.000282825	-0.000282581	-0.000281879	-0.000280798	-0.000279413	-0.000277794	-0.000276002	-0.000274088	-0.000272091	-0.000270041	-0.000267963	-0.000265873	-0.000263786	-0.000261717	-0.000259683	-0.000257703	-0.000255802	-0.000254007	-0.000252349	-0.000250859	-0.000249568	-0.0002485	-0.000247672	-0.000247091	-0.000246751	-0.000246632	-0.000246699
W/M	P3	1818	-0.000432976	-0.000431118	-0.000428468	-0.00042505	-0.000420882	-0.000415975	-0.000410335	-0.000403958	-0.000396832	-0.000388942	-0.00038027	-0.0003708	-0.000360522	-0.000349435	-0.000337554	-0.000324906	-0.000311542	-0.000297527	-0.00028295	-0.000267914	-0.000252539	-0.000236955	-0.000221299	-0.00020571	-0.000190329	-0.000175289	-0.000160718	-0.000146732	-0.000133437	-0.000120927	-0.000109288	-9.85951e-05	-8.8917e-05	-8.03158e-05	-7.28487e-05	-6.65679e-05	-6.15215e-05	-5.77527e-05	-5.52993e-05	-5.41915e-05	-5.44502e-05	-5.60842e-05	-5.90876e-05	-6.34376e-05	-6.90926e-05	-7.59914e-05	-8.40528e-05
W/M	C3	1672	-7.53941e-05	-7.48636e-05	-7.3742e-05	-7.2088e-05	-6.99444e-05	-6.73368e-05	-6.4276e-05	-6.07604e-05	-5.67809e-05	-5.23265e-05	-4.73893e-05	-4.19704e-05	-3.60842e-05	-2.97614e-05	-2.30506e-05	-1.60188e-05	-8.74997e-06	-1.34259e-06	6.09443e-06	1.34465e-05	2.05984e-05	2.74393e-05	3.38667e-05	3.97894e-05	4.51294e-05	4.98222e-05	5.38168e-05	5.7074e-05	5.95637e-05	6.12616e-05	6.21461e-05	6.21948e-05	6.13829e-05	5.96829e-05	5.70651e-05	5.35004e-05	4.89636e-05	4.34372e-05	3.69161e-05	2.94122e-05	2.09587e-05	1.16128e-05	1.4583e-06	-9.39515e-06	-2.08134e-05	-3.26416e-05	-4.47091e-05
W/M	C4	1747	-0.000116923	-0.000118901	-0.000120573	-0.00012198	-0.000123153	-0.000124114	-0.000124872	-0.000125419	-0.000125736	-0.000125793	-0.00012555	-0.000124966	-0.000123998	-0.000122609	-0.00012077	-0.000118464	-0.00011569	-0.000112462	-0.000108811	-0.000104786	-0.000100446	-9.58611e-05	-9.11079e-05	-8.62646e-05	-8.14081e-05	-7.661e-05	-7.1934e-05	-6.74337e-05	-6.31521e-05	-5.91221e-05	-5.53684e-05	-5.191e-05	-4.8763e-05	-4.59433e-05	-4.34689e-05	-4.13611e-05	-3.96461e-05	-3.83538e-05	-3.75178e-05	-3.71729e-05	-3.73529e-05	-3.80874e-05	-3.93987e-05	-4.12992e-05	-4.3789e-05	-4.68534e-05	-5.04623e-05
S	Fp1	582	-0.00126285	-0.00127939	-0.00129689	-0.00131534	-0.00133472	-0.00135498	-0.00137602	-0.00139776	-0.00142007	-0.00144284	-0.00146592	-0.00148919	-0.00151251	-0.00153575	-0.00155878	-0.00158148	-0.00160372	-0.00162538	-0.00164634	-0.00166647	-0.00168563	-0.0017037	-0.00172053	-0.001736	-0.00174999	-0.00176237	-0.00177308	-0.00178205	-0.00178927	-0.00179477	-0.00179864	-0.00180101	-0.00180207	-0.00180204	-0.00180121	-0.00179987	-0.00179836	-0.00179701	-0.00179615	-0.00179608	-0.00179708	-0.00179936	-0.00180307	-0.00180831	-0.00181511	-0.00182339	-0.00183306
S	Fp2	581	-0.00142433	-0.00143035	-0.00143665	-0.00144332	-0.00145043	-0.00145799	-0.00146599	-0.0014744	-0.00148317	-0.00149226	-0.00150164	-0.00151132	-0.00152132	-0.00153169	-0.00154252	-0.00155394	-0.00156608	-0.0015791	-0.00159314	-0.00160837	-0.00162488	-0.00164276	-0.00166207	-0.00168278	-0.00170486	-0.00172818	-0.0017526	-0.00177794	-0.00180398	-0.0018305	-0.00185727	-0.00188407	-0.0019107	-0.00193697	-0.00196272	-0.00198779	-0.00201205	-0.00203538	-0.00205767	-0.00207879	-0.0020986	-0.00211697	-0.00213374	-0.00214874	-0.00216179	-0.00217273	-0.0021814
S	Cz	464	0.000708651	0.000710538	0.000711627	0.000711706	0.000710561	0.000708004	0.000703884	0.000698112	0.000690664	0.000681594	0.000671029	0.000659166	0.000646261	0.000632609	0.000618529	0.000604342	0.000590347	0.000576812	0.000563952	0.000551929	0.000540846	0.000530753	0.000521653	0.000513521	0.000506315	0.000499998	0.000494555	0.000490002	0.000486402	0.00048386	0.000482529	0.000482596	0.000484275	0.000487791	0.000493358	0.000501164	0.000511352	0.000524004	0.000539132	0.000556674	0.000576495	0.000598396	0.000622125	0.000647394	0.000673902	0.00070135	0.00072947
S	P3	835	0.000873143	0.000876126	0.000878496	0.000880194	0.000881174	0.000881407	0.00088089	0.000879644	0.000877715	0.000875171	0.000872094	0.000868579	0.000864721	0.000860607	0.000856312	0.000851887	0.00084736	0.000842725	0.000837952	0.000832981	0.000827733	0.000822115	0.000816023	0.000809355	0.000802014	0.000793919	0.000785012	0.000775256	0.000764641	0.000753183	0.000740916	0.000727892	0.000714173	0.000699831	0.000684936	0.000669557	0.000653757	0.000637595	0.000621126	0.000604407	0.000587501	0.00057048	0.000553435	0.000536473	0.000519731	0.000503371	0.000487581
S	C3	776	0.000872456	0.000871689	0.000871333	0.000871447	0.000872062	0.00087318	0.000874775	0.000876801	0.000879195	0.000881883	0.00088479	0.000887846	0.000890988	0.000894171	0.000897364	0.000900553	0.000903741	0.000906937	0.000910159	0.000913425	0.000916744	0.000920115	0.000923516	0.000926904	0.000930215	0.000933362	0.000936243	0.000938746	0.000940754	0.000942153	0.000942841	0.000942732	0.000941766	0.000939912	0.00093717	0.000933572	0.000929184	0.0009241	0.000918441	0.000912347	0.000905978	0.000899499	0.000893082	0.000886899	0.000881117	0.000875897	0.000871395
S	C4	792	0.000872374	0.000870545	0.000868433	0.000866026	0.000863314	0.000860291	0.000856963	0.000853353	0.000849499	0.000845454	0.000841287	0.000837078	0.00083291	0.000828868	0.000825031	0.000821465	0.000818216	0.000815313	0.00081276	0.000810543	0.000808628	0.000806964	0.000805491	0.000804138	0.000802835	0.000801514	0.000800115	0.000798592	0.000796912	0.000795056	0.000793016	0.000790797	0.000788412	0.000785877	0.000783213	0.000780438	0.000777567	0.000774613	0.000771588	0.000768503	0.000765376	0.000762236	0.000759123	0.000756094	0.000753227	0.000750624	0.000748408
P	Fp1	136	-0.00315865	-0.00318669	-0.00321227	-0.00323533	-0.00325583	-0.00327376	-0.00328914	-0.00330202	-0.00331244	-0.00332044	-0.00332606	-0.00332935	-0.00333033	-0.00332901	-0.00332542	-0.00331958	-0.00331152	-0.0033013	-0.00328898	-0.00327464	-0.00325841	-0.00324045	-0.00322093	-0.00320006	-0.00317807	-0.0031552	-0.00313168	-0.00310778	-0.00308371	-0.00305972	-0.003036	-0.00301277	-0.00299019	-0.00296843	-0.00294763	-0.00292793	-0.00290942	-0.00289223	-0.00287643	-0.00286208	-0.00284924	-0.00283795	-0.0028282	-0.00282001	-0.00281332	-0.00280808	-0.00280419
P	Fp2	146	-0.00228957	-0.00231026	-0.00233037	-0.00234992	-0.00236896	-0.00238755	-0.00240573	-0.00242354	-0.00244098	-0.00245802	-0.00247458	-0.00249052	-0.00250564	-0.00251971	-0.00253247	-0.00254361	-0.00255285	-0.00255991	-0.00256455	-0.00256655	-0.0025658	-0.00256223	-0.00255585	-0.00254676	-0.00253512	-0.00252115	-0.00250509	-0.00248723	-0.00246787	-0.00244731	-0.00242582	-0.00240364	-0.00238099	-0.00235802	-0.00233487	-0.00231162	-0.00228834	-0.00226509	-0.0022419	-0.00221883	-0.00219595	-0.00217335	-0.00215116	-0.00212953	-0.00210862	-0.00208863	-0.00206972
P	Cz	197	0.00142799	0.00142798	0.00142835	0.00142922	0.00143071	0.00143297	0.00143617	0.00144045	0.00144596	0.0014528	0.00146103	0.00147068	0.00148169	0.00149395	0.00150731	0.00152153	0.00153635	0.00155147	0.0015666	0.00158144	0.00159573	0.00160926	0.00162187	0.00163345	0.001644	0.00165354	0.00166218	0.00167004	0.00167729	0.00168407	0.00169051	0.00169672	0.00170274	0.00170856	0.00171411	0.00171927	0.00172387	0.00172771	0.00173056	0.00173224	0.00173257	0.00173142	0.00172873	0.0017245	0.00171884	0.0017119	0.00170391
P	P3	197	-0.000475292	-0.000480531	-0.000485509	-0.000490062	-0.0004941	-0.000497605	-0.000500614	-0.000503204	-0.000505474	-0.000507521	-0.000509419	-0.0005112	-0.000512847	-0.000514288	-0.000515396	-0.000516001	-0.000515903	-0.000514888	-0.000512747	-0.000509295	-0.000504394	-0.000497964	-0.000489993	-0.00048054	-0.000469732	-0.000457752	-0.000444831	-0.000431227	-0.000417212	-0.000403049	-0.000388978	-0.000375198	-0.00036186	-0.00034906	-0.000336846	-0.00032522	-0.000314152	-0.000303594	-0.000293496	-0.000283823	-0.000274568	-0.000265763	-0.000257486	-0.000249857	-0.000243032	-0.000237192	-0.00023252
P	C3	194	0.00069538	0.000694983	0.000694406	0.000693621	0.000692546	0.000691058	0.000689006	0.000686233	0.000682595	0.000677985	0.000672349	0.000665703	0.00065814	0.000649827	0.000640999	0.000631947	0.000622998	0.000614495	0.000606774	0.000600141	0.000594852	0.000591093	0.000588971	0.00058851	0.000589649	0.000592255	0.00059613	0.00060103	0.000606683	0.00061281	0.000619144	0.000625447	0.00063152	0.000637213	0.000642423	0.000647096	0.000651212	0.000654783	0.00065784	0.000660418	0.000662549	0.000664248	0.000665511	0.000666316	0.000666622	0.000666384	0.000665555
P	C4	198	0.0012521	0.00124448	0.00123809	0.00123293	0.00122896	0.0012261	0.00122423	0.0012232	0.00122283	0.00122295	0.0012234	0.00122403	0.00122469	0.0012253	0.00122578	0.00122609	0.00122623	0.00122622	0.00122609	0.00122591	0.00122578	0.00122578	0.00122602	0.00122663	0.00122774	0.00122948	0.001232	0.00123544	0.00123993	0.0012456	0.00125256	0.0012609	0.00127067	0.0012819	0.0012946	0.00130871	0.00132414	0.00134077	0.00135842	0.00137689	0.00139593	0.00141528	0.00143469	0.00145386	0.00147255	0.00149052	0.00150757
Pv	Fp1	342	0.000253334	0.000235347	0.000220123	0.000207705	0.000198077	0.000191177	0.0001869	0.000185109	0.000185645	0.000188334	0.000192998	0.00019946	0.000207544	0.000217083	0.000227911	0.000239869	0.000252799	0.000266543	0.000280939	0.00029582	0.000311013	0.000326339	0.000341619	0.000356678	0.000371349	0.000385487	0.000398974	0.000411728	0.000423711	0.000434937	0.000445473	0.000455436	0.000464997	0.000474364	0.000483776	0.000493487	0.000503757	0.000514828	0.000526916	0.000540193	0.00055478	0.000570734	0.000588049	0.000606655	0.00062642	0.000647158	0.000668637
Pv	Fp2	379	-0.000625648	-0.000634261	-0.000641009	-0.00064605	-0.000649578	-0.000651813	-0.000652991	-0.000653351	-0.000653124	-0.000652515	-0.000651695	-0.00065079	-0.000649874	-0.000648963	-0.000648021	-0.000646958	-0.000645639	-0.000643892	-0.000641521	-0.00063832	-0.000634082	-0.000628618	-0.000621762	-0.000613384	-0.000603394	-0.000591745	-0.000578434	-0.000563498	-0.000547007	-0.000529061	-0.000509774	-0.000489273	-0.000467688	-0.000445148	-0.000421775	-0.000397686	-0.000372991	-0.000347798	-0.000322217	-0.000296367	-0.000270378	-0.000244402	-0.000218605	-0.00019318	-0.000168333	-0.000144287	-0.000121276
Pv	Cz	498	0.00102011	0.000995762	0.000973499	0.000953443	0.000935667	0.0009202	0.000907027	0.000896097	0.000887328	0.000880621	0.000875863	0.000872943	0.000871754	0.000872207	0.00087423	0.000877773	0.000882809	0.000889334	0.000897362	0.000906919	0.000918039	0.000930754	0.00094509	0.00096106	0.000978662	0.000997874	0.00101866	0.00104095	0.00106469	0.00108978	0.00111614	0.00114368	0.0011723	0.00120191	0.00123242	0.00126375	0.00129582	0.00132852	0.00136177	0.00139546	0.00142945	0.00146361	0.00149774	0.00153165	0.00156511	0.00159787	0.00162967
Pv	P3	497	0.000573054	0.000552092	0.000531412	0.00051103	0.000490953	0.000471181	0.000451712	0.000432553	0.000413716	0.000395234	0.000377155	0.000359553	0.000342523	0.00032618	0.000310661	0.000296115	0.0002827	0.000270579	0.000259911	0.000250843	0.000243509	0.000238017	0.000234454	0.00023288	0.000233327	0.000235806	0.000240304	0.000246793	0.000255233	0.000265573	0.000277761	0.000291741	0.000307458	0.000324853	0.000343866	0.000364429	0.000386467	0.000409889	0.00043459	0.00046044	0.000487288	0.000514957	0.000543241	0.000571912	0.000600721	0.000629401	0.000657677
Pv	C3	476	0.00149468	0.00147508	0.00145664	0.00143943	0.0014235	0.00140887	0.00139558	0.00138364	0.00137306	0.00136386	0.00135606	0.00134966	0.00134468	0.00134113	0.00133904	0.00133839	0.00133919	0.00134143	0.00134508	0.0013501	0.00135645	0.00136404	0.00137278	0.00138258	0.00139333	0.0014049	0.0014172	0.0014301	0.00144351	0.00145737	0.00147161	0.0014862	0.00150112	0.00151637	0.00153196	0.0015479	0.0015642	0.00158087	0.0015979	0.00161524	0.00163285	0.00165064	0.00166851	0.00168632	0.0017039	0.00172109	0.0017377
Pv	C4	469	0.000945149	0.000923386	0.00090133	0.000878935	0.000856235	0.000833354	0.000810496	0.000787935	0.000765994	0.000745017	0.000725349	0.000707298	0.000691121	0.000676995	0.000665014	0.000655179	0.000647407	0.000641546	0.000637394	0.000634726	0.000633321	0.000632991	0.000633605	0.000635105	0.000637521	0.00064097	0.000645649	0.000651816	0.000659772	0.000669821	0.000682249	0.000697283	0.000715066	0.000735639	0.000758921	0.000784713	0.000812702	0.00084248	0.000873567	0.000905442	0.000937572	0.000969447	0.00100061	0.00103066	0.00105933	0.0010864	0.0011118
[truncated: 3,254 more columns]

## Sheet: Individual EEG
plot_id	participant	series	mode	electrode	valid n	RP_type	RP_MN	RP_90%_bl <-1500;-1000>	RP_90%_bl <-2500;-1500>	P300	-2500	-2499	-2498	-2497	-2496	-2495	-2494	-2493	-2492	-2491	-2490	-2489	-2488	-2487	-2486	-2485	-2484	-2483	-2482	-2481	-2480	-2479	-2478	-2477	-2476	-2475	-2474	-2473	-2472	-2471	-2470	-2469	-2468	-2467	-2466	-2465	-2464	-2463	-2462
1	1	W	A	fp1	19	no RP	no RP	-8	no RP	0	-0.00370918	-0.00369522	-0.00367292	-0.00364246	-0.00360404	-0.00355797	-0.00350457	-0.00344424	-0.00337741	-0.00330455	-0.0032262	-0.00314296	-0.0030555	-0.00296462	-0.00287119	-0.00277621	-0.0026808	-0.00258619	-0.00249369	-0.00240465	-0.00232048	-0.00224253	-0.00217212	-0.00211044	-0.00205856	-0.00201735	-0.00198747	-0.00196936	-0.00196324	-0.00196909	-0.00198668	-0.00201558	-0.00205518	-0.00210473	-0.00216338	-0.00223016	-0.00230407	-0.00238403	-0.00246894
2	1	W	A	fp2	18	no RP	no RP	no RP	no RP	0	-0.00300255	-0.00294124	-0.00287241	-0.00279663	-0.00271456	-0.00262694	-0.00253456	-0.00243826	-0.00233889	-0.0022373	-0.00213435	-0.0020309	-0.0019278	-0.00182594	-0.0017262	-0.00162952	-0.00153686	-0.0014492	-0.00136757	-0.001293	-0.0012265	-0.00116906	-0.00112161	-0.00108497	-0.00105987	-0.00104686	-0.00104633	-0.00105848	-0.00108331	-0.00112061	-0.00116997	-0.00123078	-0.00130226	-0.00138347	-0.00147332	-0.00157065	-0.00167419	-0.00178267	-0.00189475
3	1	W	A	cz	37	no RP	no RP	-33	-17	0	0.000220195	0.000220435	0.00022233	0.000225556	0.000229719	0.000234365	0.000239002	0.000243115	0.000246184	0.000247697	0.000247158	0.000244096	0.000238063	0.000228641	0.000215435	0.000198074	0.000176211	0.000149518	0.000117694	8.04603e-05	3.75738e-05	-1.11723e-05	-6.59372e-05	-0.000126822	-0.000193858	-0.000266994	-0.000346084	-0.00043088	-0.000521026	-0.000616058	-0.000715407	-0.000818412	-0.000924332	-0.00103236	-0.00114167	-0.00125138	-0.00136064	-0.00146863	-0.00157455
4	1	W	A	P3	38	no RP	no RP	-438	-282	0	-0.00213747	-0.00221092	-0.00228099	-0.00234733	-0.00240962	-0.00246754	-0.00252071	-0.00256878	-0.00261134	-0.00264801	-0.00267842	-0.00270221	-0.00271912	-0.00272898	-0.00273173	-0.00272745	-0.00271637	-0.00269889	-0.00267554	-0.002647	-0.00261406	-0.00257759	-0.00253852	-0.0024978	-0.00245637	-0.00241511	-0.00237482	-0.00233623	-0.00229992	-0.00226639	-0.00223603	-0.0022091	-0.00218582	-0.00216632	-0.0021507	-0.00213902	-0.00213134	-0.00212773	-0.00212822
5	1	W	A	C3	20	no RP	no RP	-80	no RP	0	-0.00510083	-0.00514259	-0.00518081	-0.00521506	-0.00524503	-0.00527058	-0.00529173	-0.00530863	-0.00532157	-0.00533095	-0.00533723	-0.00534096	-0.00534271	-0.00534306	-0.00534259	-0.00534184	-0.00534135	-0.0053416	-0.00534304	-0.00534609	-0.00535118	-0.00535869	-0.00536905	-0.00538267	-0.0054	-0.00542149	-0.00544758	-0.00547872	-0.00551531	-0.0055577	-0.00560614	-0.0056608	-0.00572171	-0.00578876	-0.00586171	-0.00594015	-0.00602353	-0.00611116	-0.00620227
6	1	W	A	C4	30	no RP	no RP	no RP	no RP	0	-0.000371742	-0.000364737	-0.000357511	-0.000350355	-0.000343583	-0.000337517	-0.00033247	-0.000328736	-0.00032658	-0.000326241	-0.000327934	-0.000331862	-0.000338227	-0.00034724	-0.00035913	-0.000374155	-0.000392597	-0.000414761	-0.000440967	-0.000471532	-0.000506754	-0.000546889	-0.000592135	-0.000642601	-0.000698298	-0.000759113	-0.000824806	-0.000895005	-0.00096921	-0.00104681	-0.00112709	-0.00120928	-0.00129255	-0.00137608	-0.00145906	-0.00154074	-0.00162043	-0.00169753	-0.00177155
7	1	M	A	fp1	36	no RP	no RP	no RP	no RP	0	0.00106165	0.00108606	0.00111256	0.00114143	0.00117285	0.00120688	0.00124345	0.00128234	0.00132316	0.00136539	0.00140837	0.00145132	0.0014934	0.00153372	0.00157141	0.00160564	0.00163568	0.00166088	0.00168078	0.00169506	0.00170355	0.00170627	0.00170338	0.00169519	0.00168212	0.00166469	0.00164349	0.00161918	0.00159242	0.00156391	0.00153437	0.00150453	0.00147512	0.00144691	0.00142069	0.00139728	0.00137751	0.00136223	0.00135229
8	1	M	A	fp2	36	no RP	no RP	no RP	no RP	0	-0.000103116	-0.000144128	-0.000186548	-0.000229295	-0.000271217	-0.000311133	-0.000347882	-0.000380364	-0.000407578	-0.000428655	-0.000442881	-0.000449711	-0.000448778	-0.000439894	-0.000423046	-0.000398385	-0.000366209	-0.000326952	-0.00028116	-0.000229481	-0.000172651	-0.000111481	-4.68472e-05	2.03257e-05	8.90786e-05	0.00015844	0.000227447	0.000295174	0.000360758	0.000423424	0.000482516	0.000537522	0.000588089	0.000634048	0.000675423	0.000712438	0.000745512	0.000775246	0.000802388
9	1	M	A	cz	39	no RP	no RP	-2500	-33	0	0.00063024	0.00059445	0.000556121	0.000515981	0.000474808	0.0004334	0.000392546	0.000352994	0.000315429	0.00028045	0.00024856	0.000220159	0.000195545	0.000174918	0.000158398	0.000146035	0.000137828	0.000133745	0.000133739	0.000137757	0.000145757	0.000157705	0.000173578	0.000193359	0.000217026	0.000244543	0.000275846	0.000310829	0.000349337	0.000391154	0.000436004	0.000483552	0.000533405	0.000585131	0.000638262	0.000692317	0.000746814	0.000801281	0.000855272
10	1	M	A	P3	39	no RP	no RP	-407	-419	0	-0.000350671	-0.000377275	-0.000410033	-0.000448171	-0.000490853	-0.000537219	-0.000586424	-0.000637671	-0.000690234	-0.000743466	-0.000796804	-0.00084976	-0.000901901	-0.000952832	-0.00100216	-0.0010495	-0.00109438	-0.00113633	-0.00117477	-0.00120909	-0.00123862	-0.00126265	-0.00128049	-0.00129148	-0.00129502	-0.00129062	-0.00127793	-0.00125676	-0.0012271	-0.00118911	-0.00114314	-0.00108971	-0.00102946	-0.000963136	-0.00089155	-0.000815532	-0.000735903	-0.000653437	-0.000568845
11	1	M	A	C3	36	no RP	no RP	-456	-996	0	-0.000541278	-0.000548705	-0.000556187	-0.00056351	-0.00057039	-0.000576475	-0.000581359	-0.000584604	-0.000585756	-0.000584375	-0.000580056	-0.000572454	-0.000561301	-0.000546422	-0.000527743	-0.000505295	-0.000479202	-0.000449678	-0.000417	-0.000381491	-0.000343493	-0.000303346	-0.000261365	-0.000217827	-0.000172953	-0.000126912	-7.98194e-05	-3.17475e-05	1.72584e-05	6.71613e-05	0.000117912	0.000169427	0.000221575	0.000274161	0.00032692	0.000379521	0.000431568	0.000482616	0.000532188
12	1	M	A	C4	39	no RP	no RP	-40	-45	0	-0.000838512	-0.00085812	-0.000877818	-0.000896893	-0.000914642	-0.000930409	-0.000943617	-0.000953795	-0.000960592	-0.000963782	-0.000963266	-0.000959053	-0.000951246	-0.000940013	-0.00092556	-0.000908103	-0.00088784	-0.000864931	-0.000839479	-0.000811525	-0.00078105	-0.000747984	-0.00071222	-0.000673641	-0.000632136	-0.000587634	-0.000540122	-0.000489665	-0.000436423	-0.000380652	-0.000322701	-0.000263007	-0.000202071	-0.000140438	-7.86755e-05	-1.73398e-05	4.3042e-05	0.000101993	0.0001591
13	1	S	A	fp1	29	no RP	no RP	-64	-76	0	0.00185332	0.00175525	0.00165429	0.0015513	0.00144722	0.00134305	0.00123986	0.0011388	0.00104101	0.000947654	0.00085987	0.000778718	0.000705151	0.000639967	0.000583776	0.000536962	0.000499662	0.000471748	0.000452827	0.000442249	0.00043913	0.000442384	0.000450771	0.000462938	0.000477484	0.000493005	0.000508159	0.000521705	0.000532553	0.000539786	0.000542681	0.000540722	0.00053359	0.000521159	0.000503468	0.000480702	0.000453153	0.000421188	0.000385221
14	1	S	A	fp2	29	no RP	no RP	-77	-76	0	0.000620539	0.000566966	0.000505619	0.000436538	0.000359936	0.000276219	0.000185994	9.00704e-05	-1.05512e-05	-0.00011471	-0.00022112	-0.000328418	-0.000435217	-0.000540157	-0.00064196	-0.000739477	-0.00083173	-0.00091794	-0.000997553	-0.00107024	-0.00113591	-0.00119465	-0.00124676	-0.00129264	-0.00133283	-0.00136788	-0.00139838	-0.0014249	-0.00144794	-0.00146794	-0.00148526	-0.00150016	-0.00151283	-0.00152336	-0.0015318	-0.00153813	-0.00154233	-0.00154438	-0.00154432
15	1	S	A	P3	37	no RP	no RP	-45	-60	1	1.53731e-05	-7.22041e-06	-3.11547e-05	-5.62487e-05	-8.23338e-05	-0.000109247	-0.000136824	-0.000164883	-0.000193227	-0.000221628	-0.000249834	-0.000277567	-0.000304529	-0.000330405	-0.00035488	-0.000377649	-0.000398434	-0.000417	-0.000433174	-0.000446857	-0.00045803	-0.00046676	-0.000473197	-0.000477572	-0.000480179	-0.000481363	-0.000481492	-0.000480941	-0.000480062	-0.000479167	-0.000478513	-0.000478284	-0.000478591	-0.000479457	-0.000480826	-0.000482565	-0.000484476	-0.000486312	-0.000487789
16	1	S	A	C3	34	no RP	no RP	-555	-649	1	0.000754936	0.00068441	0.000616649	0.000552722	0.000493389	0.000439063	0.000389813	0.000345388	0.000305288	0.000268842	0.000235309	0.000203981	0.000174269	0.000145784	0.000118387	9.22101e-05	6.76536e-05	4.53414e-05	2.60532e-05	1.06326e-05	-1.15782e-07	-5.52918e-06	-5.17958e-06	1.05338e-06	1.29359e-05	2.98652e-05	5.08898e-05	7.47641e-05	0.000100033	0.00012514	0.000148543	0.000168839	0.000184866	0.000195799	0.000201208	0.00020109	0.000195867	0.000186339	0.000173609
17	1	S	A	C4	38	no RP	no RP	no RP	-470	1	0.000973388	0.000978911	0.000982172	0.000983394	0.000982799	0.000980612	0.000977063	0.000972397	0.000966877	0.000960787	0.000954439	0.000948167	0.000942324	0.000937278	0.000933403	0.000931065	0.000930604	0.000932319	0.000936447	0.000943149	0.000952496	0.000964459	0.000978904	0.000995596	0.0010142	0.00103431	0.00105545	0.00107711	0.00109876	0.00111989	0.00114002	0.00115873	0.00117565	0.00119052	0.00120312	0.00121335	0.00122118	0.00122663	0.00122976
18	1	W	O	fp1	39	no RP	no RP	no RP	no RP	0	0.000479389	0.000497023	0.000511467	0.000522783	0.000531126	0.000536739	0.000539935	0.00054107	0.000540523	0.000538659	0.000535802	0.000532213	0.000528065	0.000523436	0.000518306	0.000512561	0.00050601	0.0004984	0.000489445	0.000478857	0.00046638	0.000451819	0.000435066	0.000416122	0.000395096	0.000372212	0.000347794	0.000322248	0.000296034	0.000269635	0.000243522	0.000218117	0.000193767	0.00017072	0.000149116	0.000128984	0.000110247	9.27436e-05	7.62537e-05
19	1	W	O	fp2	39	no RP	no RP	no RP	no RP	0	0.000839189	0.000823621	0.00080117	0.000772375	0.000737945	0.000698751	0.000655795	0.000610171	0.000563023	0.000515491	0.000468659	0.000423512	0.000380886	0.000341442	0.00030564	0.000273728	0.000245741	0.000221512	0.000200698	0.000182811	0.000167265	0.000153425	0.000140651	0.000128343	0.000115978	0.000103136	8.95073e-05	7.49017e-05	5.92295e-05	4.24833e-05	2.47082e-05	5.9712e-06	-1.3668e-05	-3.41803e-05	-5.55818e-05	-7.79405e-05	-0.000101372	-0.000126028	-0.000152075
20	1	W	O	cz	39	no RP	no RP	no RP	-9	0	-0.00113805	-0.00110529	-0.00107505	-0.00104727	-0.0010218	-0.000998441	-0.000976915	-0.00095689	-0.000937977	-0.000919748	-0.000901749	-0.000883524	-0.000864627	-0.000844649	-0.000823231	-0.000800087	-0.000775013	-0.000747903	-0.000718757	-0.000687685	-0.000654899	-0.000620712	-0.000585518	-0.000549781	-0.000514019	-0.000478776	-0.000444609	-0.000412069	-0.000381679	-0.000353927	-0.000329254	-0.000308048	-0.000290646	-0.000277325	-0.000268305	-0.000263751	-0.000263773	-0.000268425	-0.000277713
21	1	W	O	P3	39	no RP	no RP	no RP	no RP	0	-0.00186344	-0.00186845	-0.0018683	-0.00186285	-0.00185205	-0.00183594	-0.00181463	-0.00178823	-0.00175689	-0.00172075	-0.00167991	-0.00163446	-0.00158448	-0.00153	-0.00147105	-0.00140768	-0.00133999	-0.00126813	-0.00119235	-0.00111302	-0.00103061	-0.000945747	-0.000859169	-0.000771724	-0.000684342	-0.000598002	-0.000513696	-0.000432386	-0.000354962	-0.000282213	-0.000214796	-0.000153219	-9.78306e-05	-4.88229e-05	-6.23935e-06	3.00051e-05	6.00983e-05	8.42996e-05	0.000102906
22	1	W	O	C3	39	no RP	no RP	no RP	0	0	-0.000550386	-0.000516716	-0.000484952	-0.000455119	-0.000427152	-0.000400891	-0.000376084	-0.000352399	-0.000329443	-0.000306781	-0.000283964	-0.000260558	-0.000236167	-0.000210458	-0.000183178	-0.000154171	-0.000123382	-9.08633e-05	-5.67686e-05	-2.13426e-05	1.50958e-05	5.21731e-05	8.94819e-05	0.000126602	0.000163116	0.000198632	0.000232787	0.00026526	0.000295775	0.000324095	0.000350015	0.000373357	0.000393953	0.000411647	0.000426282	0.0004377	0.000445744	0.000450262	0.000451115
23	1	W	O	C4	39	no RP	no RP	no RP	no RP	0	-0.000811999	-0.000801481	-0.000791635	-0.000782532	-0.000774202	-0.000766618	-0.000759691	-0.000753264	-0.000747114	-0.000740963	-0.000734489	-0.000727349	-0.000719198	-0.000709715	-0.000698622	-0.000685706	-0.00067084	-0.000653994	-0.000635242	-0.000614767	-0.000592848	-0.000569848	-0.000546197	-0.000522367	-0.000498851	-0.000476137	-0.000454685	-0.000434912	-0.000417169	-0.000401743	-0.000388852	-0.000378647	-0.000371224	-0.000366632	-0.000364888	-0.000365985	-0.000369908	-0.000376638	-0.000386159
24	1	M	O	fp1	36	no RP	no RP	no RP	no RP	0	-0.00218486	-0.00220998	-0.00223563	-0.00226123	-0.0022863	-0.00231049	-0.00233368	-0.00235592	-0.0023775	-0.00239888	-0.00242064	-0.0024435	-0.00246814	-0.00249522	-0.00252528	-0.00255867	-0.00259556	-0.00263586	-0.00267928	-0.00272532	-0.00277331	-0.00282247	-0.00287197	-0.00292099	-0.0029688	-0.00301482	-0.00305864	-0.00310004	-0.00313904	-0.00317584	-0.00321079	-0.00324436	-0.00327705	-0.00330937	-0.00334173	-0.00337437	-0.00340741	-0.0034407	-0.00347395
25	1	M	O	fp2	36	no RP	no RP	no RP	no RP	0	-0.00316347	-0.00313945	-0.0031095	-0.00307388	-0.00303303	-0.00298762	-0.00293852	-0.00288688	-0.00283401	-0.00278141	-0.00273071	-0.00268356	-0.00264158	-0.00260625	-0.00257885	-0.00256039	-0.00255151	-0.00255252	-0.00256334	-0.00258354	-0.00261237	-0.00264885	-0.00269176	-0.00273982	-0.00279171	-0.00284618	-0.00290209	-0.00295845	-0.0030145	-0.00306966	-0.00312353	-0.00317589	-0.00322665	-0.00327581	-0.00332337	-0.00336932	-0.00341362	-0.00345611	-0.00349658
26	1	M	O	cz	36	no RP	no RP	no RP	no RP	0	-0.00235953	-0.00242553	-0.00249449	-0.00256575	-0.00263858	-0.00271223	-0.00278593	-0.00285895	-0.00293062	-0.00300031	-0.00306747	-0.0031316	-0.00319228	-0.00324909	-0.00330164	-0.00334955	-0.00339239	-0.00342975	-0.00346117	-0.00348618	-0.00350432	-0.00351515	-0.00351826	-0.00351334	-0.00350017	-0.00347865	-0.00344886	-0.00341102	-0.00336554	-0.00331297	-0.00325405	-0.00318962	-0.00312064	-0.00304811	-0.00297305	-0.00289646	-0.00281929	-0.00274237	-0.00266646
27	1	M	O	P3	36	no RP	no RP	no RP	no RP	0	-0.0016719	-0.00170844	-0.00174534	-0.00178215	-0.00181832	-0.00185318	-0.00188601	-0.00191605	-0.00194253	-0.00196474	-0.00198202	-0.0019938	-0.00199965	-0.00199923	-0.00199236	-0.00197893	-0.00195896	-0.00193253	-0.0018998	-0.00186097	-0.00181628	-0.00176595	-0.00171024	-0.00164939	-0.00158368	-0.00151336	-0.00143875	-0.0013602	-0.00127812	-0.00119299	-0.0011054	-0.00101601	-0.000925563	-0.000834893	-0.000744873	-0.000656403	-0.00057038	-0.000487668	-0.000409068
28	1	M	O	C3	36	no RP	no RP	-520	no RP	0	-0.00117979	-0.00127049	-0.00136112	-0.00145057	-0.00153772	-0.00162154	-0.00170105	-0.00177543	-0.00184398	-0.00190617	-0.00196159	-0.00200998	-0.00205116	-0.00208501	-0.00211146	-0.00213041	-0.00214175	-0.00214533	-0.00214095	-0.00212839	-0.00210745	-0.0020779	-0.00203961	-0.00199253	-0.00193673	-0.00187247	-0.00180018	-0.0017205	-0.00163426	-0.00154247	-0.00144631	-0.00134706	-0.00124607	-0.00114471	-0.00104426	-0.000945941	-0.000850789	-0.000759679	-0.000673288
29	1	M	O	C4	36	no RP	no RP	no RP	no RP	0	-0.00184554	-0.00188625	-0.00193045	-0.00197739	-0.0020263	-0.00207642	-0.00212704	-0.00217751	-0.0022273	-0.00227599	-0.00232325	-0.00236887	-0.0024127	-0.00245465	-0.00249461	-0.00253248	-0.00256809	-0.00260118	-0.00263145	-0.00265849	-0.00268185	-0.00270103	-0.00271551	-0.0027248	-0.00272848	-0.0027262	-0.00271776	-0.00270309	-0.00268228	-0.00265559	-0.00262341	-0.00258629	-0.00254486	-0.00249982	-0.00245189	-0.00240177	-0.00235008	-0.00229738	-0.0022441
30	1	S	O	fp1	27	no RP	no RP	-60	-64	0	-0.00223825	-0.0022949	-0.00234104	-0.00237557	-0.00239764	-0.00240662	-0.00240222	-0.00238446	-0.00235371	-0.00231071	-0.00225651	-0.00219246	-0.00212015	-0.00204135	-0.00195794	-0.00187181	-0.0017848	-0.00169864	-0.0016149	-0.00153493	-0.00145989	-0.0013907	-0.00132809	-0.00127259	-0.00122457	-0.00118429	-0.0011519	-0.00112753	-0.00111127	-0.00110321	-0.00110348	-0.00111218	-0.0011294	-0.00115519	-0.0011895	-0.00123216	-0.00128284	-0.00134104	-0.00140604
31	1	S	O	fp2	28	no RP	no RP	-279	-283	0	-0.00142975	-0.00145863	-0.00147674	-0.00148329	-0.0014777	-0.00145962	-0.00142896	-0.00138598	-0.00133122	-0.00126559	-0.00119029	-0.00110682	-0.00101691	-0.000922447	-0.00082543	-0.000727863	-0.000631701	-0.000538788	-0.00045081	-0.000369262	-0.000295429	-0.000230386	-0.000174991	-0.0001299	-9.5577e-05	-7.23181e-05	-6.02753e-05	-5.94826e-05	-6.98787e-05	-9.13227e-05	-0.000123599	-0.000166412	-0.000219371	-0.000281969	-0.000353563	-0.000433351	-0.000520353	-0.000613412	-0.000711192
32	1	S	O	P3	35	no RP	no RP	-73	-318	1	-0.00241507	-0.00248501	-0.00254565	-0.00259685	-0.00263857	-0.00267081	-0.00269356	-0.00270684	-0.00271066	-0.002705	-0.00268988	-0.00266533	-0.00263145	-0.00258841	-0.0025365	-0.00247612	-0.0024078	-0.00233222	-0.00225018	-0.0021626	-0.00207048	-0.00197488	-0.00187689	-0.00177756	-0.00167789	-0.00157877	-0.00148095	-0.00138503	-0.00129144	-0.00120047	-0.00111225	-0.00102682	-0.000944135	-0.000864115	-0.00078667	-0.000711739	-0.000639311	-0.00056944	-0.000502253
33	1	S	O	C3	33	no RP	no RP	-73	-306	1	-0.0023172	-0.00231059	-0.00229354	-0.00226571	-0.00222694	-0.00217722	-0.00211677	-0.002046	-0.00196564	-0.00187662	-0.00178019	-0.00167782	-0.00157119	-0.00146215	-0.00135261	-0.00124451	-0.00113973	-0.00103999	-0.000946807	-0.000861457	-0.000784902	-0.000717792	-0.000660451	-0.000612889	-0.000574819	-0.000545698	-0.00052477	-0.000511124	-0.000503755	-0.000501625	-0.00050372	-0.000509092	-0.000516891	-0.000526385	-0.00053696	-0.000548116	-0.000559448	-0.000570619	-0.000581344
34	1	S	O	C4	36	no RP	no RP	-306	-521	1	-0.000238716	-0.000265318	-0.000285879	-0.00030013	-0.000307902	-0.000309117	-0.000303771	-0.000291932	-0.000273735	-0.000249393	-0.0002192	-0.000183545	-0.000142917	-9.79114e-05	-4.92174e-05	2.39129e-06	5.60805e-05	0.000110979	0.000166205	0.000220886	0.000274185	0.000325314	0.000373558	0.00041829	0.000458992	0.000495269	0.00052686	0.000553644	0.000575631	0.000592955	0.00060585	0.000614636	0.000619693	0.000621441	0.00062032	0.000616771	0.000611226	0.000604106	0.000595813
35	1	M	A	fp1	37	no RP	no RP	-92	-120	0	-0.00288809	-0.00291811	-0.00294553	-0.00297003	-0.00299128	-0.00300895	-0.00302277	-0.0030325	-0.00303797	-0.00303909	-0.00303581	-0.00302817	-0.00301626	-0.00300024	-0.00298027	-0.00295657	-0.00292938	-0.00289893	-0.00286547	-0.00282924	-0.00279049	-0.00274945	-0.00270637	-0.00266151	-0.00261513	-0.00256754	-0.00251905	-0.00247002	-0.00242081	-0.0023718	-0.00232338	-0.00227596	-0.00222991	-0.0021856	-0.00214339	-0.00210356	-0.00206638	-0.00203204	-0.00200069
36	1	M	A	fp2	37	2	-337	-265	-266	0	-0.00356691	-0.00360566	-0.00364251	-0.00367708	-0.00370902	-0.00373805	-0.00376392	-0.00378646	-0.00380555	-0.0038211	-0.00383306	-0.00384141	-0.00384613	-0.00384717	-0.00384447	-0.00383795	-0.00382752	-0.00381306	-0.00379448	-0.0037717	-0.00374467	-0.00371341	-0.00367799	-0.00363858	-0.00359543	-0.00354887	-0.00349932	-0.00344725	-0.0033932	-0.0033377	-0.0032813	-0.00322449	-0.00316773	-0.00311138	-0.00305574	-0.00300101	-0.00294731	-0.00289471	-0.00284324
37	1	M	A	cz	38	2	-346	-270	-258	0	-0.00404739	-0.00401549	-0.003977	-0.0039322	-0.00388139	-0.00382498	-0.0037634	-0.00369719	-0.00362696	-0.00355337	-0.00347719	-0.00339922	-0.0033203	-0.00324126	-0.00316295	-0.00308614	-0.00301156	-0.00293982	-0.00287146	-0.00280684	-0.00274625	-0.00268979	-0.00263745	-0.00258911	-0.00254453	-0.00250338	-0.00246529	-0.00242981	-0.00239648	-0.00236484	-0.00233444	-0.00230485	-0.00227569	-0.00224663	-0.0022174	-0.00218779	-0.00215763	-0.00212682	-0.00209534
38	1	M	A	P3	38	3	-342	-270	-264	0	-0.00371864	-0.00367486	-0.00362579	-0.00357182	-0.0035134	-0.00345102	-0.00338523	-0.00331665	-0.00324594	-0.00317379	-0.00310092	-0.00302808	-0.00295599	-0.00288535	-0.0028168	-0.00275093	-0.00268824	-0.00262914	-0.00257392	-0.00252278	-0.0024758	-0.00243295	-0.00239412	-0.00235907	-0.00232751	-0.00229909	-0.00227338	-0.00224995	-0.0022283	-0.00220797	-0.00218848	-0.00216936	-0.00215019	-0.00213056	-0.00211016	-0.00208868	-0.00206591	-0.00204172	-0.00201602
39	1	M	A	C3	37	3	-342	-107	-239	0	-0.00308723	-0.00306032	-0.00302302	-0.00297539	-0.00291772	-0.00285045	-0.00277424	-0.00268991	-0.00259845	-0.00250101	-0.00239881	-0.00229318	-0.00218545	-0.00207699	-0.0019691	-0.00186305	-0.00176	-0.00166099	-0.00156695	-0.00147867	-0.00139678	-0.0013218	-0.00125408	-0.00119385	-0.00114121	-0.00109611	-0.00105837	-0.00102769	-0.0010036	-0.000985514	-0.000972692	-0.00096428	-0.000959319	-0.000956763	-0.000955514	-0.000954453	-0.000952473	-0.000948522	-0.000941637
40	1	M	A	C4	38	3	-330	-263	-257	0	-0.00365594	-0.00356529	-0.00346786	-0.00336431	-0.0032554	-0.00314197	-0.00302496	-0.00290537	-0.00278427	-0.0026628	-0.00254213	-0.00242346	-0.00230798	-0.00219687	-0.00209124	-0.00199213	-0.0019005	-0.00181719	-0.00174292	-0.00167828	-0.00162371	-0.00157951	-0.00154584	-0.00152269	-0.00150991	-0.00150721	-0.00151412	-0.00153007	-0.00155435	-0.00158615	-0.00162456	-0.00166859	-0.00171722	-0.0017694	-0.00182408	-0.00188022	-0.00193683	-0.00199299	-0.00204783
41	1	W	A	fp1	36	no RP	no RP	-678	-211	0	-0.000659961	-0.000668056	-0.000675046	-0.000681309	-0.000687142	-0.000692746	-0.00069824	-0.00070367	-0.000709037	-0.000714328	-0.000719544	-0.000724732	-0.000730005	-0.000735555	-0.000741659	-0.000748665	-0.000756971	-0.000766999	-0.000779153	-0.000793787	-0.000811167	-0.000831445	-0.00085464	-0.000880624	-0.00090913	-0.000939761	-0.000972019	-0.00100534	-0.00103913	-0.00107281	-0.00110585	-0.00113783	-0.00116839	-0.00119733	-0.00122453	-0.00124998	-0.00127374	-0.00129592	-0.00131665
42	1	W	A	fp2	36	no RP	no RP	-645	-188	0	0.000444935	0.000418548	0.000393197	0.00036904	0.000346327	0.000325346	0.000306365	0.000289568	0.000274992	0.000262485	0.000251673	0.000241958	0.000232534	0.000222434	0.000210588	0.000195904	0.000177353	0.000154058	0.000125379	9.09745e-05	5.08474e-05	5.36254e-06	-4.4769e-05	-9.85342e-05	-0.00015469	-0.000211851	-0.000268599	-0.000323578	-0.000375603	-0.000423733	-0.000467336	-0.000506124	-0.000540154	-0.000569802	-0.000595716	-0.000618729	-0.000639778	-0.000659789	-0.000679591
43	1	W	A	cz	37	2	-216	-742	-64	0	0.000414724	0.000405205	0.000393688	0.000379886	0.000363585	0.000344664	0.000323105	0.000298996	0.00027252	0.00024394	0.000213567	0.00018174	0.000148784	0.000114985	8.05592e-05	4.56329e-05	1.0229e-05	-2.57343e-05	-6.24353e-05	-0.000100129	-0.000139123	-0.00017974	-0.000222284	-0.000267003	-0.000314058	-0.000363493	-0.000415222	-0.000469027	-0.000524559	-0.000581356	-0.000638871	-0.000696498	-0.000753609	-0.000809584	-0.000863843	-0.000915871	-0.000965236	-0.00101159	-0.00105469
44	1	W	A	P3	37	no RP	no RP	-608	-63	0	0.00120688	0.00117191	0.00113332	0.00109126	0.00104601	0.000997951	0.000947557	0.000895315	0.000841696	0.000787109	0.000731859	0.000676124	0.000619932	0.00056317	0.000505593	0.00044685	0.000386531	0.00032421	0.0002595	0.000192099	0.000121842	4.87332e-05	-2.70334e-05	-0.000105063	-0.000184769	-0.0002654	-0.000346077	-0.000425839	-0.000503701	-0.000578705	-0.000649965	-0.000716709	-0.000778306	-0.000834274	-0.000884284	-0.000928137	-0.000965737	-0.000997058	-0.0010221
45	1	W	A	C3	37	no RP	no RP	-583	-183	0	0.00184104	0.00184183	0.00183811	0.00183005	0.00181798	0.00180239	0.00178381	0.00176283	0.00173997	0.00171569	0.00169026	0.0016638	0.0016362	0.00160717	0.00157622	0.00154273	0.00150597	0.00146519	0.00141965	0.00136874	0.00131195	0.00124899	0.00117977	0.00110446	0.0010234	0.000937153	0.000846407	0.000751953	0.000654615	0.000555196	0.000454434	0.000352963	0.000251293	0.000149809	4.87886e-05	-5.1574e-05	-0.000151119	-0.000249674	-0.000347002
46	1	W	A	C4	37	no RP	no RP	-850	-55	0	0.000830745	0.000795844	0.00075548	0.000710216	0.00066083	0.000608249	0.000553486	0.000497559	0.000441415	0.000385859	0.000331503	0.000278729	0.00022768	0.000178267	0.000130204	8.30594e-05	3.63169e-05	-1.05496e-05	-5.80068e-05	-0.000106398	-0.000155891	-0.00020645	-0.000257821	-0.000309545	-0.000360993	-0.000411416	-0.000460012	-0.000505996	-0.000548675	-0.000587503	-0.000622137	-0.000652461	-0.000678593	-0.000700868	-0.0007198	-0.000736025	-0.000750232	-0.000763088	-0.000775168
47	1	S	A	fp1	15	no RP	no RP	no RP	no RP	0	-0.00826599	-0.00811411	-0.00795678	-0.00779657	-0.00763624	-0.00747854	-0.00732613	-0.00718145	-0.0070466	-0.00692329	-0.00681276	-0.00671579	-0.00663271	-0.00656341	-0.00650743	-0.00646404	-0.0064323	-0.00641119	-0.00639964	-0.00639661	-0.00640116	-0.00641243	-0.00642964	-0.00645211	-0.0064792	-0.00651026	-0.00654458	-0.00658137	-0.00661974	-0.00665864	-0.0066969	-0.00673329	-0.00676652	-0.00679532	-0.00681855	-0.00683522	-0.00684463	-0.0068464	-0.00684054
48	1	S	A	fp2	14	no RP	no RP	no RP	no RP	0	-0.0071373	-0.00692542	-0.00671327	-0.00650414	-0.00630112	-0.00610697	-0.00592396	-0.00575388	-0.00559793	-0.00545673	-0.00533045	-0.00521878	-0.00512111	-0.0050366	-0.00496433	-0.00490335	-0.0048528	-0.00481196	-0.00478031	-0.00475746	-0.00474317	-0.00473727	-0.00473961	-0.00474993	-0.00476781	-0.0047926	-0.00482337	-0.0048589	-0.00489766	-0.00493792	-0.00497781	-0.00501542	-0.00504893	-0.00507673	-0.00509755	-0.00511053	-0.00511536	-0.0051123	-0.00510216
49	1	S	A	P3	30	no RP	no RP	-1	no RP	1	-0.00129993	-0.00123244	-0.00116338	-0.00109351	-0.00102359	-0.000954347	-0.000886411	-0.000820328	-0.000756529	-0.000695318	-0.000636872	-0.000581245	-0.000528373	-0.000478095	-0.000430171	-0.000384306	-0.000340176	-0.000297455	-0.000255839	-0.000215067	-0.000174935	-0.000135303	-9.60979e-05	-5.73057e-05	-1.89653e-05	1.88475e-05	5.60343e-05	9.2488e-05	0.000128103	0.000162784	0.000196445	0.000229013	0.000260423	0.000290614	0.000319523	0.000347075	0.000373172	0.000397688	0.000420459
50	1	S	A	C3	29	no RP	no RP	no RP	no RP	1	-0.00213837	-0.00209081	-0.00204522	-0.00200196	-0.0019613	-0.00192343	-0.00188841	-0.00185619	-0.0018266	-0.00179937	-0.0017741	-0.00175035	-0.00172759	-0.00170527	-0.00168284	-0.00165974	-0.00163547	-0.00160959	-0.00158174	-0.00155165	-0.00151916	-0.00148423	-0.00144689	-0.00140728	-0.00136561	-0.00132213	-0.00127716	-0.00123101	-0.00118403	-0.00113655	-0.00108891	-0.00104142	-0.000994393	-0.000948137	-0.000902939	-0.000859079	-0.00081683	-0.00077646	-0.000738238
51	1	S	A	C4	29	no RP	no RP	-17	-6	1	-0.00193316	-0.00178391	-0.00163601	-0.00149079	-0.00134953	-0.00121341	-0.00108352	-0.000960787	-0.000845987	-0.000739738	-0.000642491	-0.000554541	-0.000476033	-0.000406977	-0.000347266	-0.000296694	-0.000254976	-0.000221766	-0.00019668	-0.000179303	-0.000169206	-0.000165946	-0.000169068	-0.000178104	-0.000192563	-0.000211932	-0.000235668	-0.000263197	-0.000293921	-0.000327223	-0.000362487	-0.000399106	-0.000436504	-0.000474148	-0.000511565	-0.000548349	-0.000584178	-0.000618822	-0.000652147
52	1	M	O	fp1	28	no RP	no RP	no RP	no RP	0	-0.00327969	-0.00332725	-0.00337713	-0.00342863	-0.00348108	-0.00353386	-0.00358648	-0.00363857	-0.00368995	-0.00374054	-0.00379045	-0.00383982	-0.0038889	-0.00393787	-0.00398687	-0.00403591	-0.00408485	-0.00413335	-0.0041809	-0.0042268	-0.00427024	-0.0043103	-0.00434608	-0.00437672	-0.00440151	-0.00441994	-0.00443176	-0.004437	-0.004436	-0.00442942	-0.00441816	-0.00440335	-0.00438631	-0.00436839	-0.00435099	-0.00433544	-0.00432294	-0.00431451	-0.00431099
53	1	M	O	fp2	34	no RP	no RP	-9	no RP	0	-0.00181508	-0.00188493	-0.00195331	-0.00201975	-0.00208388	-0.00214548	-0.00220448	-0.002261	-0.00231535	-0.00236801	-0.00241956	-0.00247067	-0.00252201	-0.00257416	-0.00262758	-0.0026825	-0.00273894	-0.0027966	-0.00285493	-0.00291308	-0.00296999	-0.00302443	-0.00307507	-0.00312054	-0.00315957	-0.00319101	-0.00321391	-0.00322761	-0.0032317	-0.00322608	-0.00321093	-0.00318665	-0.00315389	-0.00311341	-0.00306608	-0.00301281	-0.0029545	-0.00289202	-0.00282617
54	1	M	O	cz	34	no RP	no RP	-14	-20	0	-0.00178339	-0.00179867	-0.00181021	-0.00181822	-0.0018228	-0.00182392	-0.00182143	-0.00181506	-0.00180446	-0.00178928	-0.00176916	-0.00174387	-0.00171329	-0.00167746	-0.00163666	-0.00159136	-0.00154224	-0.00149014	-0.00143605	-0.00138103	-0.00132615	-0.00127244	-0.00122081	-0.00117201	-0.00112662	-0.00108498	-0.00104727	-0.00101344	-0.000983341	-0.000956691	-0.000933191	-0.000912555	-0.000894577	-0.000879166	-0.000866386	-0.000856468	-0.000849803	-0.000846925	-0.000848467
55	1	M	O	P3	24	no RP	no RP	-1059	-1096	0	-0.00619006	-0.00621791	-0.0062437	-0.00626714	-0.00628779	-0.00630502	-0.00631806	-0.00632606	-0.00632812	-0.00632338	-0.00631109	-0.00629068	-0.0062618	-0.0062244	-0.00617871	-0.00612526	-0.00606484	-0.00599849	-0.00592736	-0.00585275	-0.00577591	-0.00569805	-0.00562024	-0.00554335	-0.00546802	-0.00539465	-0.00532338	-0.00525418	-0.00518681	-0.00512098	-0.00505631	-0.00499248	-0.00492925	-0.0048665	-0.00480428	-0.00474279	-0.00468241	-0.00462365	-0.00456711
56	1	M	O	C3	24	no RP	no RP	-1049	-1205	0	-0.00496171	-0.00499637	-0.00502363	-0.00504287	-0.0050535	-0.00505503	-0.00504704	-0.00502925	-0.00500156	-0.00496401	-0.00491689	-0.00486063	-0.00479589	-0.00472349	-0.00464436	-0.00455956	-0.00447016	-0.00437729	-0.004282	-0.00418526	-0.00408798	-0.00399088	-0.0038946	-0.00379963	-0.00370632	-0.00361496	-0.00352576	-0.00343889	-0.00335453	-0.00327288	-0.0031942	-0.00311879	-0.00304702	-0.00297933	-0.00291619	-0.0028581	-0.00280555	-0.00275902	-0.00271889
57	1	M	O	C4	33	no RP	no RP	no RP	-2	0	-0.00178636	-0.00178226	-0.00177521	-0.00176547	-0.0017532	-0.00173849	-0.0017213	-0.00170154	-0.00167905	-0.0016537	-0.00162538	-0.00159404	-0.00155977	-0.00152276	-0.00148335	-0.00144203	-0.00139938	-0.00135611	-0.00131297	-0.00127072	-0.0012301	-0.00119179	-0.00115634	-0.00112418	-0.00109559	-0.00107071	-0.00104953	-0.00103192	-0.00101767	-0.00100652	-0.000998215	-0.0009925	-0.000989198	-0.000988207	-0.000989522	-0.000993232	-0.000999511	-0.00100859	-0.00102074
58	1	W	O	fp1	30	no RP	no RP	-121	no RP	0	-0.002294	-0.00231327	-0.00232573	-0.00233211	-0.00233294	-0.00232846	-0.00231859	-0.00230301	-0.00228115	-0.00225232	-0.00221579	-0.00217093	-0.00211729	-0.00205473	-0.00198345	-0.00190407	-0.00181762	-0.0017255	-0.0016294	-0.00153128	-0.00143315	-0.00133705	-0.00124483	-0.00115811	-0.00107813	-0.00100574	-0.000941356	-0.000884956	-0.000836172	-0.000794349	-0.000758662	-0.000728228	-0.000702226	-0.000679988	-0.000661084	-0.000645359	-0.000632946	-0.000624237	-0.000619823
59	1	W	O	fp2	30	2	-354	-147	no RP	0	-0.00183196	-0.00189168	-0.00194569	-0.00199365	-0.00203493	-0.00206861	-0.00209345	-0.00210802	-0.00211075	-0.00210005	-0.0020745	-0.00203296	-0.00197474	-0.00189966	-0.0018082	-0.0017015	-0.00158134	-0.00145011	-0.00131069	-0.00116631	-0.00102043	-0.000876483	-0.000737768	-0.000607255	-0.000487454	-0.00038032	-0.000287191	-0.000208784	-0.000145231	-9.6154e-05	-6.07768e-05	-3.80492e-05	-2.67783e-05	-2.57515e-05	-3.38396e-05	-5.00721e-05	-7.368e-05	-0.000104102	-0.00014096
60	1	W	O	cz	30	no RP	no RP	no RP	no RP	0	-0.00215228	-0.00216904	-0.0021787	-0.00218216	-0.00218051	-0.00217505	-0.00216715	-0.0021582	-0.0021495	-0.00214221	-0.00213725	-0.00213527	-0.0021366	-0.00214128	-0.00214906	-0.00215944	-0.00217174	-0.00218516	-0.00219887	-0.00221208	-0.00222413	-0.0022345	-0.00224288	-0.00224917	-0.00225345	-0.00225596	-0.00225706	-0.00225717	-0.00225668	-0.00225592	-0.00225509	-0.00225424	-0.00225323	-0.00225175	-0.00224934	-0.00224543	-0.00223942	-0.0022307	-0.00221877
61	1	W	O	P3	29	no RP	no RP	no RP	no RP	0	-0.00237129	-0.00239767	-0.0024196	-0.00243821	-0.00245481	-0.00247085	-0.0024878	-0.00250704	-0.0025298	-0.00255702	-0.00258932	-0.00262696	-0.00266982	-0.0027174	-0.00276889	-0.00282324	-0.00287922	-0.00293552	-0.00299085	-0.00304405	-0.00309411	-0.00314026	-0.003182	-0.00321903	-0.0032513	-0.00327891	-0.00330207	-0.00332099	-0.00333586	-0.00334674	-0.00335354	-0.00335598	-0.0033536	-0.00334577	-0.00333174	-0.00331072	-0.00328195	-0.00324478	-0.00319876
62	1	W	O	C3	29	no RP	no RP	-7	-4	0	0.00109323	0.00107446	0.00105811	0.00104276	0.00102701	0.00100954	0.000989206	0.000965085	0.000936499	0.000903043	0.000864581	0.000821229	0.000773316	0.00072134	0.000665912	0.000607707	0.000547407	0.000485659	0.000423042	0.000360044	0.000297063	0.000234412	0.000172348	0.000111097	5.08952e-05	-7.97576e-06	-6.51594e-05	-0.000120201	-0.000172537	-0.000221501	-0.000266342	-0.000306258	-0.000340439	-0.000368113	-0.000388607	-0.00040139	-0.00040612	-0.000402678	-0.000391184
63	1	W	O	C4	30	no RP	no RP	no RP	-991	0	-0.00200498	-0.00200754	-0.00200342	-0.00199341	-0.00197843	-0.00195945	-0.00193743	-0.00191329	-0.00188784	-0.00186175	-0.00183554	-0.00180955	-0.00178397	-0.00175883	-0.00173408	-0.00170957	-0.00168512	-0.00166056	-0.00163577	-0.00161071	-0.00158541	-0.00156002	-0.00153478	-0.00151	-0.00148602	-0.0014632	-0.00144186	-0.00142226	-0.00140456	-0.0013888	-0.0013749	-0.00136267	-0.0013518	-0.00134193	-0.00133267	-0.00132363	-0.00131448	-0.00130499	-0.00129507
64	1	S	O	fp1	38	no RP	no RP	-233	no RP	1	0.00180143	0.00183195	0.00185488	0.00186978	0.0018763	0.00187413	0.00186302	0.00184275	0.00181313	0.00177399	0.00172525	0.00166686	0.00159892	0.00152162	0.0014353	0.00134049	0.00123787	0.00112827	0.00101269	0.000892249	0.000768144	0.000641642	0.000514021	0.000386529	0.00026035	0.000136566	1.61263e-05	-0.000100169	-0.000211682	-0.00031794	-0.000418626	-0.000513564	-0.0006027	-0.000686071	-0.000763784	-0.000835982	-0.000902829	-0.000964489	-0.00102111
65	1	S	O	fp2	38	no RP	no RP	-209	no RP	1	0.00145239	0.00156219	0.00166627	0.00176315	0.00185131	0.00192928	0.00199561	0.00204891	0.00208783	0.00211119	0.00211795	0.00210729	0.00207863	0.00203172	0.0019666	0.00188368	0.0017837	0.00166775	0.0015372	0.0013937	0.00123909	0.00107535	0.00090458	0.000728863	0.000550259	0.000370744	0.000192171	1.62498e-05	-0.000155463	-0.000321562	-0.00048078	-0.000631973	-0.000774095	-0.000906182	-0.00102733	-0.00113668	-0.00123341	-0.00131678	-0.00138607
66	1	P	V	fp1	5	no RP	no RP	no RP	no RP	0	-0.00254734	-0.00250872	-0.0024694	-0.00243069	-0.0023941	-0.00236121	-0.00233367	-0.00231304	-0.00230076	-0.00229796	-0.00230547	-0.00232365	-0.0023524	-0.00239115	-0.00243887	-0.00249414	-0.00255523	-0.00262024	-0.00268719	-0.00275423	-0.0028197	-0.00288228	-0.00294108	-0.00299566	-0.00304603	-0.00309263	-0.00313624	-0.00317789	-0.00321873	-0.00325992	-0.00330246	-0.0033471	-0.00339425	-0.00344392	-0.00349567	-0.00354868	-0.0036018	-0.00365362	-0.00370261
67	1	P	V	fp2	5	no RP	no RP	no RP	no RP	0	-0.0011844	-0.00127107	-0.00137273	-0.00148739	-0.0016131	-0.00174796	-0.00189018	-0.00203802	-0.00218973	-0.00234355	-0.00249764	-0.00264999	-0.00279844	-0.00294064	-0.00307412	-0.00319633	-0.00330475	-0.00339698	-0.00347089	-0.00352476	-0.00355737	-0.00356817	-0.00355733	-0.00352576	-0.00347512	-0.00340772	-0.00332643	-0.00323451	-0.00313544	-0.00303273	-0.00292972	-0.0028294	-0.00273427	-0.00264619	-0.00256639	-0.00249545	-0.00243335	-0.00237956	-0.00233323
68	1	P	V	cz	5	no RP	no RP	no RP	-130	0	0.00268978	0.00261664	0.00256759	0.00254386	0.00254601	0.00257393	0.00262688	0.00270352	0.00280201	0.0029201	0.00305525	0.00320472	0.00336573	0.00353548	0.00371132	0.00389074	0.00407146	0.00425142	0.00442883	0.00460212	0.0047699	0.00493098	0.00508429	0.00522886	0.00536385	0.00548849	0.00560217	0.00570441	0.00579491	0.00587365	0.00594085	0.00599708	0.00604326	0.00608064	0.00611082	0.0061357	0.0061574	0.00617819	0.0062004
69	1	P	V	P3	5	no RP	no RP	no RP	-126	0	0.00558133	0.00564885	0.0057309	0.00582737	0.00593755	0.00606017	0.0061934	0.00633497	0.00648224	0.00663229	0.00678212	0.0069287	0.0070691	0.00720063	0.00732088	0.00742775	0.00751957	0.00759503	0.00765319	0.00769346	0.00771554	0.00771935	0.00770499	0.0076727	0.00762283	0.00755579	0.00747214	0.00737254	0.0072578	0.00712894	0.00698721	0.00683416	0.00667159	0.00650162	0.00632663	0.00614921	0.00597209	0.00579808	0.00562995
70	1	P	V	C3	3	pre-set	-1787	no RP	-1499	0	0.00372136	0.00369207	0.00368138	0.00369036	0.00371957	0.00376909	0.00383845	0.00392669	0.00403238	0.00415363	0.00428823	0.00443371	0.0045874	0.00474659	0.00490857	0.00507072	0.00523061	0.00538602	0.00553499	0.00567584	0.00580716	0.00592778	0.00603678	0.00613342	0.00621714	0.00628755	0.00634438	0.00638753	0.00641704	0.00643313	0.00643619	0.00642686	0.00640599	0.00637469	0.00633431	0.00628643	0.00623282	0.00617541	0.00611623
71	1	P	V	C4	5	pre-set	-1787	no RP	no RP	0	0.000956735	0.00089504	0.000850799	0.000825033	0.000818138	0.000829901	0.000859536	0.00090575	0.000966838	0.00104079	0.00112539	0.00121836	0.00131744	0.00142045	0.00152542	0.00163057	0.00173435	0.00183545	0.00193275	0.00202532	0.00211234	0.00219306	0.00226675	0.0023327	0.00239018	0.0024385	0.00247698	0.00250504	0.00252224	0.00252835	0.00252341	0.00250779	0.00248222	0.00244779	0.00240595	0.0023585	0.00230745	0.00225503	0.00220352
72	1	P	X	fp1	33	no RP	no RP	-461	-61	0	0.00175992	0.00172456	0.00169137	0.00166036	0.00163145	0.00160452	0.00157935	0.00155567	0.00153312	0.00151131	0.00148979	0.00146814	0.00144596	0.0014229	0.00139867	0.00137309	0.00134607	0.00131765	0.00128796	0.00125725	0.00122584	0.0011941	0.00116246	0.00113134	0.00110115	0.00107228	0.00104505	0.00101974	0.000996562	0.000975662	0.000957145	0.000941078	0.000927501	0.000916443	0.000907925	0.000901965	0.00089858	0.00089779	0.0008996
73	1	P	X	fp2	34	no RP	no RP	-582	-412	0	0.000953833	0.000917644	0.000885206	0.00085681	0.000832671	0.000812911	0.000797535	0.000786432	0.000779371	0.000776008	0.000775912	0.000778582	0.000783472	0.000790015	0.000797648	0.000805836	0.000814098	0.000822022	0.000829285	0.000835655	0.00084099	0.000845227	0.00084837	0.000850475	0.000851632	0.000851952	0.000851551	0.000850533	0.000848986	0.000846983	0.00084458	0.00084183	0.00083879	0.000835519	0.000832085	0.00082856	0.00082502	0.000821535	0.000818158
74	1	P	X	cz	39	pre-set	-1579	-772	-1408	0	-0.000552727	-0.000607346	-0.000660534	-0.000712058	-0.000761778	-0.000809648	-0.000855724	-0.000900151	-0.000943158	-0.000985041	-0.00102614	-0.00106681	-0.00110742	-0.0011483	-0.00118977	-0.00123208	-0.00127544	-0.00131997	-0.00136573	-0.00141273	-0.00146092	-0.00151018	-0.00156039	-0.00161138	-0.00166297	-0.00171496	-0.00176713	-0.00181926	-0.00187112	-0.00192246	-0.00197303	-0.00202253	-0.00207066	-0.00211709	-0.00216149	-0.00220351	-0.00224279	-0.00227902	-0.00231188
75	1	P	X	P3	39	pre-set	-955	-805	-1163	0	-0.00081031	-0.000869241	-0.000928959	-0.000989184	-0.00104968	-0.00111024	-0.00117075	-0.00123109	-0.00129122	-0.00135111	-0.00141074	-0.0014701	-0.00152913	-0.00158777	-0.00164591	-0.00170341	-0.00176005	-0.00181559	-0.00186977	-0.00192228	-0.0019728	-0.00202103	-0.00206669	-0.0021095	-0.00214926	-0.00218575	-0.00221884	-0.0022484	-0.00227433	-0.00229658	-0.00231507	-0.00232972	-0.00234047	-0.0023472	-0.00234981	-0.00234817	-0.00234213	-0.00233156	-0.00231633
76	1	P	X	C3	39	pre-set	-955	no RP	-788	0	-0.00174011	-0.00179965	-0.00185791	-0.00191466	-0.00196976	-0.00202309	-0.00207462	-0.00212436	-0.00217241	-0.00221893	-0.00226411	-0.00230819	-0.00235144	-0.00239409	-0.00243639	-0.00247855	-0.00252073	-0.00256304	-0.00260553	-0.00264816	-0.00269084	-0.00273343	-0.00277572	-0.00281746	-0.00285836	-0.00289812	-0.00293639	-0.00297284	-0.00300712	-0.00303888	-0.00306778	-0.00309349	-0.00311565	-0.00313396	-0.00314808	-0.00315773	-0.00316261	-0.00316247	-0.0031571
77	1	P	X	C4	39	pre-set	-950	-782	-812	0	-0.000512736	-0.000543736	-0.000570646	-0.000593449	-0.000612257	-0.000627311	-0.000638968	-0.000647695	-0.000654049	-0.000658649	-0.000662153	-0.000665228	-0.000668526	-0.000672658	-0.000678182	-0.00068558	-0.000695253	-0.000707515	-0.000722588	-0.000740611	-0.000761646	-0.000785694	-0.000812701	-0.000842568	-0.000875161	-0.000910312	-0.000947826	-0.000987484	-0.00102904	-0.00107223	-0.00111675	-0.00116226	-0.00120841	-0.00125481	-0.00130105	-0.0013467	-0.00139135	-0.00143461	-0.0014761
78	1	W	A	fp1	29	1	-781	-521	-515	0	-0.00295155	-0.00295731	-0.00296304	-0.00296825	-0.00297255	-0.00297561	-0.00297722	-0.00297724	-0.00297561	-0.00297231	-0.00296732	-0.00296061	-0.00295209	-0.0029416	-0.00292886	-0.0029135	-0.00289504	-0.00287292	-0.00284652	-0.00281517	-0.00277822	-0.00273508	-0.00268523	-0.00262827	-0.00256398	-0.0024923	-0.00241338	-0.00232755	-0.00223534	-0.00213742	-0.00203458	-0.00192771	-0.00181773	-0.00170556	-0.00159211	-0.00147821	-0.00136465	-0.00125213	-0.0011413
79	1	W	A	fp2	29	1	-635	-519	-491	0	-0.00333584	-0.00332684	-0.00330613	-0.00327425	-0.00323192	-0.00318007	-0.00311974	-0.0030521	-0.00297836	-0.00289976	-0.0028175	-0.00273272	-0.00264642	-0.00255947	-0.0024726	-0.00238636	-0.00230114	-0.00221719	-0.00213465	-0.00205357	-0.00197396	-0.00189582	-0.00181921	-0.00174421	-0.00167097	-0.00159973	-0.00153078	-0.00146446	-0.00140115	-0.00134123	-0.00128506	-0.00123295	-0.00118512	-0.00114168	-0.00110264	-0.00106786	-0.00103706	-0.00100987	-0.000985789
80	1	W	A	cz	29	no RP	no RP	-470	-471	0	0.000971793	0.00101159	0.00105565	0.00110376	0.00115555	0.00121057	0.00126824	0.00132789	0.00138873	0.00144993	0.00151059	0.00156981	0.00162671	0.00168047	0.00173033	0.00177564	0.00181586	0.00185057	0.00187951	0.0019025	0.00191949	0.0019305	0.00193564	0.00193502	0.0019288	0.00191712	0.00190009	0.00187783	0.00185038	0.00181778	0.00178005	0.00173719	0.00168923	0.00163622	0.00157825	0.00151549	0.00144816	0.00137657	0.0013011
81	1	W	A	P3	29	no RP	no RP	-423	-436	0	2.11703e-05	-1.5718e-05	-5.14781e-05	-8.55129e-05	-0.000117294	-0.000146381	-0.00017244	-0.000195245	-0.00021468	-0.000230727	-0.00024345	-0.000252974	-0.00025946	-0.000263084	-0.000264017	-0.00026241	-0.000258376	-0.000251997	-0.000243317	-0.00023236	-0.000219138	-0.000203681	-0.000186049	-0.000166354	-0.000144783	-0.0001216	-9.7162e-05	-7.19124e-05	-4.63732e-05	-2.11279e-05	3.20152e-06	2.59817e-05	4.65977e-05	6.44823e-05	7.91421e-05	9.01799e-05	9.73105e-05	0.000100368	9.93067e-05
82	1	W	A	C3	26	no RP	no RP	-686	-687	0	-0.00222447	-0.00225277	-0.00227559	-0.00229289	-0.00230466	-0.00231099	-0.00231206	-0.00230812	-0.00229954	-0.00228673	-0.00227022	-0.00225058	-0.00222842	-0.00220438	-0.00217909	-0.00215318	-0.00212721	-0.00210171	-0.00207711	-0.00205377	-0.00203199	-0.00201197	-0.00199385	-0.00197771	-0.0019636	-0.00195155	-0.00194157	-0.00193368	-0.0019279	-0.00192429	-0.00192293	-0.0019239	-0.00192729	-0.00193321	-0.00194172	-0.00195287	-0.00196665	-0.001983	-0.00200177
83	1	W	A	C4	29	no RP	no RP	-134	-485	0	-0.000198022	-0.000173266	-0.000146327	-0.000117258	-8.61865e-05	-5.33228e-05	-1.89561e-05	1.65498e-05	5.27719e-05	8.9248e-05	0.000125503	0.000161075	0.000195546	0.000228561	0.000259853	0.000289252	0.000316695	0.000342225	0.000365974	0.00038815	0.000409011	0.000428834	0.000447893	0.000466423	0.000484602	0.00050253	0.000520216	0.000537576	0.000554436	0.000570544	0.000585591	0.00059923	0.000611104	0.000620869	0.000628219	0.000632903	0.000634743	0.000633633	0.000629545
84	1	P	X	fp1	25	no RP	no RP	no RP	no RP	0	0.00730981	0.00717955	0.00704952	0.00692084	0.00679466	0.00667216	0.00655456	0.00644307	0.00633893	0.00624334	0.00615746	0.00608234	0.00601894	0.00596808	0.00593035	0.00590616	0.00589563	0.00589861	0.0059147	0.0059432	0.00598315	0.00603335	0.0060924	0.00615872	0.00623062	0.00630631	0.00638402	0.00646201	0.00653862	0.00661231	0.00668174	0.00674574	0.00680333	0.00685377	0.00689653	0.00693126	0.00695781	0.00697621	0.00698664
85	1	P	X	fp2	26	no RP	no RP	-16	no RP	0	0.00578587	0.00573303	0.00568407	0.00563844	0.00559548	0.00555449	0.00551477	0.00547571	0.00543677	0.00539757	0.00535788	0.00531766	0.00527704	0.00523633	0.00519597	0.00515654	0.00511867	0.00508301	0.00505021	0.00502088	0.00499553	0.00497457	0.0049583	0.00494686	0.00494025	0.00493836	0.00494092	0.0049476	0.00495793	0.00497142	0.00498751	0.00500562	0.00502517	0.00504557	0.00506629	0.00508678	0.00510657	0.00512521	0.00514231
86	1	P	X	cz	32	no RP	no RP	-23	-167	0	0.00150584	0.00149632	0.00148807	0.0014808	0.00147419	0.00146794	0.00146186	0.00145581	0.00144977	0.00144385	0.00143823	0.00143322	0.00142918	0.00142652	0.00142563	0.00142688	0.00143052	0.00143673	0.00144552	0.0014568	0.00147032	0.00148572	0.00150255	0.0015203	0.00153846	0.00155653	0.00157411	0.0015909	0.00160675	0.00162164	0.00163572	0.00164925	0.00166263	0.00167632	0.00169081	0.0017066	0.0017241	0.00174365	0.00176545
87	1	P	X	P3	31	2	-253	-137	-152	0	0.0023392	0.00231428	0.00229086	0.00226856	0.00224699	0.00222583	0.00220487	0.00218398	0.00216317	0.0021426	0.0021225	0.00210322	0.00208512	0.00206857	0.00205388	0.00204124	0.0020307	0.00202212	0.00201516	0.00200929	0.00200383	0.00199792	0.00199064	0.00198104	0.00196819	0.00195127	0.00192963	0.0019028	0.00187056	0.00183296	0.00179029	0.00174305	0.00169196	0.00163788	0.00158177	0.0015246	0.00146733	0.00141083	0.00135587
88	1	P	X	C3	30	2	-253	-196	-780	0	0.000676327	0.000631807	0.000588148	0.000545237	0.000502975	0.000461298	0.000420202	0.000379763	0.00034014	0.000301581	0.000264409	0.000229012	0.000195817	0.000165264	0.000137771	0.000113702	9.33356e-05	7.68414e-05	6.4269e-05	5.55447e-05	5.0478e-05	4.87778e-05	5.00758e-05	5.39585e-05	6.00042e-05	6.78203e-05	7.70787e-05	8.75439e-05	9.90927e-05	0.000111724	0.000125556	0.000140823	0.000157847	0.000177016	0.000198747	0.000223452	0.0002515	0.000283191	0.000318733
89	1	P	X	C4	33	2	-256	-142	-153	0	0.00181757	0.00181743	0.00181828	0.00181954	0.00182061	0.00182095	0.00182007	0.00181758	0.00181323	0.00180691	0.00179863	0.00178852	0.00177681	0.00176381	0.00174982	0.00173514	0.00171999	0.00170453	0.00168879	0.00167268	0.00165602	0.00163852	0.00161985	0.00159964	0.00157753	0.00155325	0.00152661	0.00149759	0.00146631	0.00143305	0.00139827	0.00136255	0.00132658	0.00129113	0.00125696	0.0012248	0.00119527	0.00116888	0.00114595
90	1	P	V	fp1	9	1	-538	-404	-210	0	-7.63422e-05	-0.000207584	-0.000336305	-0.000461196	-0.000581481	-0.000696902	-0.000807665	-0.000914332	-0.00101769	-0.00111861	-0.00121784	-0.00131592	-0.00141302	-0.00150887	-0.00160275	-0.00169347	-0.00177948	-0.00185889	-0.00192971	-0.00198991	-0.00203766	-0.00207143	-0.0020901	-0.0020931	-0.00208034	-0.00205233	-0.00201	-0.00195471	-0.00188808	-0.00181189	-0.00172789	-0.00163771	-0.00154278	-0.00144418	-0.00134268	-0.00123873	-0.00113246	-0.00102382	-0.000912635
91	1	P	V	fp2	9	2	-424	-355	-203	0	0.000833041	0.000643049	0.000462975	0.000294898	0.000140256	-1.72912e-07	-0.000126241	-0.00023836	-0.000337386	-0.000424478	-0.000500935	-0.000568048	-0.000626971	-0.00067863	-0.000723663	-0.000762407	-0.000794917	-0.000821027	-0.000840434	-0.00085281	-0.000857913	-0.000855683	-0.000846318	-0.000830314	-0.000808467	-0.000781852	-0.000751762	-0.000719625	-0.000686892	-0.000654917	-0.000624823	-0.000597395	-0.000572995	-0.000551516	-0.000532377	-0.000514567	-0.000496736	-0.000477324	-0.000454722
92	1	P	V	cz	16	pre-set	-1029	-764	-1152	0	0.00493509	0.00487136	0.00480803	0.00474607	0.00468598	0.00462783	0.00457127	0.00451556	0.0044597	0.00440255	0.004343	0.00428005	0.00421302	0.00414159	0.00406587	0.00398645	0.00390435	0.00382099	0.00373806	0.0036574	0.00358085	0.00351011	0.00344662	0.00339145	0.00334522	0.00330808	0.00327975	0.0032595	0.00324631	0.00323895	0.00323612	0.00323656	0.0032392	0.00324325	0.00324823	0.00325403	0.00326088	0.00326932	0.00328008
93	1	P	V	P3	16	pre-set	-1346	-771	-788	0	0.00476289	0.00474801	0.00472932	0.00470771	0.0046835	0.00465649	0.00462596	0.00459084	0.00454981	0.00450154	0.00444486	0.00437894	0.00430345	0.00421866	0.00412547	0.0040254	0.00392052	0.00381334	0.0037066	0.00360308	0.00350542	0.00341588	0.00333621	0.00326756	0.00321035	0.00316437	0.00312876	0.00310214	0.00308281	0.00306889	0.00305855	0.00305017	0.0030425	0.00303479	0.00302678	0.0030188	0.0030116	0.00300633	0.00300432
94	1	P	V	C3	16	pre-set	-873	-730	-753	0	0.00474293	0.00465723	0.00457327	0.00449211	0.00441426	0.00433977	0.00426818	0.00419865	0.00413009	0.00406127	0.00399103	0.00391841	0.00384279	0.00376402	0.0036824	0.00359879	0.0035145	0.00343121	0.00335087	0.00327553	0.00320716	0.00314748	0.00309787	0.00305919	0.00303179	0.00301543	0.00300935	0.0030123	0.00302272	0.00303883	0.00305879	0.00308089	0.00310364	0.00312588	0.00314687	0.00316627	0.00318416	0.00320092	0.00321717
95	1	P	V	C4	16	pre-set	-1023	-728	-692	0	0.00343677	0.00341362	0.0033915	0.00337098	0.0033522	0.00333488	0.00331833	0.00330154	0.00328327	0.00326217	0.00323699	0.00320667	0.00317049	0.00312818	0.00307995	0.00302652	0.0029691	0.00290927	0.00284892	0.00279004	0.00273462	0.00268443	0.00264095	0.0026052	0.00257771	0.00255848	0.00254701	0.00254235	0.00254321	0.0025481	0.00255547	0.00256388	0.0025721	0.00257923	0.00258478	0.00258867	0.00259124	0.00259316	0.00259538
96	1	W	O	fp1	18	no RP	no RP	-34	-1	0	-0.00609171	-0.00604351	-0.00599376	-0.00594256	-0.00589001	-0.00583624	-0.00578151	-0.00572619	-0.00567083	-0.00561616	-0.00556306	-0.00551257	-0.00546582	-0.00542395	-0.00538808	-0.00535916	-0.00533797	-0.005325	-0.00532041	-0.00532405	-0.00533539	-0.0053536	-0.00537755	-0.0054059	-0.0054372	-0.0054699	-0.00550254	-0.00553373	-0.00556232	-0.00558736	-0.0056082	-0.00562451	-0.00563619	-0.00564344	-0.00564662	-0.00564627	-0.00564296	-0.0056373	-0.00562983
97	1	W	O	fp2	18	no RP	no RP	-262	no RP	0	-0.00537352	-0.00532925	-0.00528411	-0.00523812	-0.0051913	-0.00514368	-0.0050954	-0.00504675	-0.00499819	-0.00495038	-0.00490421	-0.00486072	-0.00482112	-0.00478668	-0.00475862	-0.00473808	-0.00472598	-0.00472297	-0.00472934	-0.00474499	-0.00476941	-0.00480168	-0.00484052	-0.00488433	-0.00493129	-0.00497944	-0.00502681	-0.00507144	-0.00511157	-0.00514563	-0.00517233	-0.00519071	-0.00520011	-0.00520017	-0.0051908	-0.00517211	-0.00514438	-0.00510804	-0.00506353
98	1	W	O	cz	21	3	-237	-152	-184	0	-0.00271517	-0.002745	-0.00277327	-0.00279991	-0.00282485	-0.00284799	-0.00286927	-0.00288866	-0.0029062	-0.00292204	-0.0029364	-0.00294959	-0.00296199	-0.00297401	-0.00298603	-0.0029984	-0.00301135	-0.00302501	-0.0030393	-0.00305401	-0.00306871	-0.00308282	-0.00309564	-0.00310634	-0.00311405	-0.00311793	-0.00311719	-0.00311113	-0.00309924	-0.00308119	-0.00305684	-0.00302627	-0.00298976	-0.00294775	-0.0029008	-0.00284953	-0.0027946	-0.00273662	-0.00267616
99	1	W	O	P3	21	no RP	no RP	-137	-148	0	-0.00158417	-0.00165342	-0.00172267	-0.00179123	-0.00185837	-0.00192334	-0.00198542	-0.00204401	-0.00209861	-0.00214893	-0.0021948	-0.00223625	-0.00227342	-0.00230658	-0.00233602	-0.00236201	-0.00238477	-0.00240437	-0.00242077	-0.00243373	-0.00244284	-0.00244754	-0.00244716	-0.00244094	-0.00242814	-0.00240807	-0.00238014	-0.00234398	-0.00229941	-0.00224649	-0.00218554	-0.00211714	-0.00204202	-0.0019611	-0.00187536	-0.00178577	-0.00169326	-0.00159862	-0.00150249
100	1	W	O	C3	20	3	-208	-147	-176	0	-0.00268345	-0.00274039	-0.00279392	-0.00284349	-0.00288859	-0.00292877	-0.00296367	-0.00299309	-0.00301697	-0.00303549	-0.00304897	-0.00305796	-0.00306312	-0.00306525	-0.00306518	-0.00306373	-0.00306166	-0.0030596	-0.00305803	-0.00305722	-0.00305722	-0.00305789	-0.00305892	-0.00305982	-0.00306001	-0.00305887	-0.00305575	-0.00305007	-0.00304136	-0.00302925	-0.00301351	-0.00299406	-0.00297095	-0.00294431	-0.00291434	-0.00288125	-0.00284522	-0.00280634	-0.00276463
101	1	W	O	C4	20	3	-231	-114	-1213	0	-0.00225558	-0.00223336	-0.00220791	-0.00217951	-0.00214838	-0.00211473	-0.00207879	-0.00204084	-0.00200124	-0.00196042	-0.0019189	-0.00187731	-0.00183628	-0.00179651	-0.00175863	-0.00172322	-0.00169074	-0.00166147	-0.00163554	-0.00161286	-0.00159316	-0.00157602	-0.00156084	-0.00154698	-0.00153376	-0.00152051	-0.00150669	-0.00149186	-0.00147581	-0.00145847	-0.00144005	-0.00142092	-0.00140164	-0.00138291	-0.00136548	-0.00135011	-0.00133749	-0.00132818	-0.00132258
102	2	W	O	cz	33	1	-735	-589	-279	0	-0.00511682	-0.00521032	-0.00530539	-0.00540097	-0.00549573	-0.00558822	-0.00567688	-0.00576013	-0.00583642	-0.00590432	-0.00596256	-0.00601008	-0.00604604	-0.00606985	-0.00608119	-0.00607992	-0.00606613	-0.00604008	-0.00600218	-0.00595292	-0.00589292	-0.00582286	-0.00574349	-0.00565562	-0.00556015	-0.00545808	-0.00535053	-0.00523872	-0.00512406	-0.00500807	-0.00489242	-0.00477888	-0.0046693	-0.00456554	-0.00446945	-0.00438272	-0.00430691	-0.00424331	-0.00419292
103	2	W	O	P3	33	1	-1066	-698	-623	0	-0.00445311	-0.00451572	-0.00457565	-0.0046319	-0.00468342	-0.00472908	-0.00476784	-0.00479878	-0.00482113	-0.00483434	-0.00483805	-0.00483211	-0.00481653	-0.00479148	-0.00475717	-0.00471387	-0.00466186	-0.00460135	-0.00453253	-0.00445553	-0.00437043	-0.00427733	-0.00417635	-0.00406773	-0.00395183	-0.00382923	-0.00370074	-0.00356745	-0.0034307	-0.00329209	-0.00315341	-0.00301662	-0.0028837	-0.00275665	-0.0026373	-0.00252729	-0.00242796	-0.00234027	-0.00226484
104	2	W	O	C3	33	2	-337	-630	-279	0	-0.00344658	-0.00350484	-0.00356783	-0.00363485	-0.00370494	-0.00377703	-0.00384993	-0.00392239	-0.00399321	-0.00406121	-0.00412532	-0.00418457	-0.00423811	-0.00428519	-0.00432515	-0.00435742	-0.0043815	-0.00439691	-0.00440324	-0.00440011	-0.00438724	-0.00436439	-0.00433145	-0.00428848	-0.0042357	-0.00417359	-0.00410287	-0.00402454	-0.00393988	-0.00385043	-0.00375798	-0.0036645	-0.00357207	-0.00348283	-0.00339887	-0.00332213	-0.00325438	-0.00319708	-0.00315136
105	2	W	O	C4	33	1	-753	-617	-582	0	-0.0043233	-0.0043946	-0.00446377	-0.00452948	-0.00459031	-0.00464476	-0.00469138	-0.0047288	-0.00475581	-0.0047714	-0.00477483	-0.00476565	-0.00474365	-0.00470892	-0.00466177	-0.00460271	-0.0045324	-0.00445163	-0.00436124	-0.00426213	-0.00415521	-0.00404141	-0.00392166	-0.00379692	-0.0036682	-0.0035366	-0.0034033	-0.0032696	-0.00313693	-0.00300686	-0.00288105	-0.00276127	-0.00264929	-0.00254687	-0.00245567	-0.00237717	-0.00231263	-0.00226299	-0.00222889
106	2	M	O	cz	18	no RP	no RP	-118	-132	0	0.0010103	0.00104294	0.00107423	0.00110384	0.00113148	0.00115691	0.00117996	0.00120049	0.00121839	0.00123361	0.00124607	0.00125573	0.00126251	0.00126631	0.00126699	0.00126433	0.00125804	0.00124778	0.00123315	0.00121369	0.00118894	0.00115842	0.00112169	0.00107833	0.00102802	0.000970523	0.000905689	0.000833486	0.000753975	0.000667306	0.000573703	0.00047345	0.000366867	0.000254297	0.00013608	1.25442e-05	-0.000116007	-0.000249295	-0.000387067
107	2	M	O	P3	18	no RP	no RP	-125	-197	0	0.00174455	0.00194642	0.00214925	0.00235177	0.00255267	0.00275059	0.00294417	0.00313202	0.00331276	0.00348498	0.00364731	0.00379836	0.0039368	0.00406131	0.00417063	0.00426355	0.00433894	0.00439576	0.00443311	0.00445025	0.00444661	0.00442184	0.0043758	0.0043086	0.00422058	0.00411233	0.00398465	0.00383852	0.0036751	0.00349564	0.00330147	0.00309399	0.00287457	0.00264458	0.00240531	0.00215803	0.00190392	0.00164408	0.0013796
108	2	M	O	C3	18	no RP	no RP	-124	-194	0	0.000325621	0.000415482	0.000507776	0.000601626	0.00069615	0.000790476	0.000883744	0.000975109	0.00106375	0.00114884	0.0012296	0.00130524	0.00137499	0.00143811	0.00149384	0.00154147	0.00158028	0.00160961	0.00162885	0.00163746	0.001635	0.00162115	0.00159572	0.00155866	0.00151011	0.00145033	0.00137977	0.00129901	0.00120875	0.00110977	0.00100292	0.000889064	0.000769086	0.000643822	0.00051406	0.000380513	0.000243806	0.000104482	-3.70055e-05
109	2	M	O	C4	18	no RP	no RP	-128	-143	0	-0.000537616	-0.000470874	-0.000403161	-0.000335098	-0.000267242	-0.000200073	-0.00013399	-6.9309e-05	-6.27516e-06	5.49296e-05	0.000114173	0.000171358	0.0002264	0.00027921	0.000329662	0.000377581	0.000422723	0.000464774	0.000503353	0.000538019	0.000568285	0.000593641	0.000613572	0.000627582	0.00063522	0.000636098	0.0006299	0.000616386	0.000595394	0.000566826	0.000530647	0.000486866	0.00043553	0.000376708	0.00031048	0.000236924	0.000156118	6.81423e-05	-2.69149e-05
110	2	S	O	fp1	31	3	-213	-754	-186	0	-0.000419463	-0.00053637	-0.000679959	-0.000848766	-0.00104081	-0.00125362	-0.00148425	-0.00172937	-0.00198528	-0.00224802	-0.00251341	-0.00277711	-0.00303476	-0.00328195	-0.00351437	-0.00372787	-0.00391846	-0.00408247	-0.00421655	-0.00431777	-0.00438363	-0.00441216	-0.00440193	-0.00435209	-0.00426242	-0.00413334	-0.0039659	-0.00376182	-0.00352343	-0.00325371	-0.00295618	-0.00263491	-0.00229444	-0.00193971	-0.00157599	-0.00120873	-0.000843507	-0.000485877	-0.000141248
111	2	S	O	fp2	31	2	-208	-396	-85	0	-0.000595588	-0.000667864	-0.000740143	-0.000811788	-0.000882137	-0.000950512	-0.00101623	-0.00107858	-0.00113689	-0.00119046	-0.00123864	-0.00128084	-0.00131649	-0.00134517	-0.00136653	-0.00138038	-0.00138667	-0.00138553	-0.00137729	-0.00136243	-0.00134164	-0.00131573	-0.00128565	-0.00125241	-0.00121704	-0.00118054	-0.0011438	-0.00110763	-0.00107267	-0.00103938	-0.00100805	-0.000978741	-0.000951346	-0.000925545	-0.000900844	-0.000876593	-0.000852019	-0.000826261	-0.00079841
112	2	S	O	P3	41	no RP	no RP	-106	-388	1	-0.00148979	-0.0015692	-0.00163896	-0.00169893	-0.00174906	-0.0017893	-0.00181962	-0.00184	-0.00185042	-0.0018509	-0.00184148	-0.00182227	-0.0017935	-0.00175549	-0.00170874	-0.00165388	-0.00159175	-0.00152332	-0.00144973	-0.00137227	-0.00129228	-0.00121118	-0.00113038	-0.00105123	-0.000975002	-0.000902831	-0.000835685	-0.000774344	-0.00071939	-0.000671203	-0.000629972	-0.000595713	-0.000568295	-0.000547466	-0.000532883	-0.000524136	-0.000520766	-0.000522283	-0.000528169
113	2	S	O	C3	41	no RP	no RP	-112	-396	1	-0.00136828	-0.00139998	-0.00142458	-0.00144221	-0.00145308	-0.00145748	-0.00145569	-0.001448	-0.00143468	-0.00141597	-0.00139208	-0.00136323	-0.00132966	-0.00129164	-0.00124952	-0.00120376	-0.00115492	-0.00110372	-0.00105101	-0.000997755	-0.000945039	-0.000894008	-0.000845836	-0.000801674	-0.000762603	-0.000729581	-0.000703402	-0.000684659	-0.000673719	-0.000670716	-0.000675546	-0.000687889	-0.000707239	-0.000732932	-0.000764196	-0.000800186	-0.000840026	-0.000882838	-0.000927772
114	2	S	O	C4	41	no RP	no RP	no RP	-452	1	-0.00180248	-0.00184828	-0.00188564	-0.00191441	-0.00193453	-0.00194598	-0.00194874	-0.00194278	-0.001928	-0.00190429	-0.00187151	-0.00182949	-0.00177811	-0.00171733	-0.00164722	-0.00156801	-0.00148014	-0.00138426	-0.00128125	-0.00117225	-0.00105858	-0.000941743	-0.000823348	-0.000705068	-0.000588563	-0.000475413	-0.000367057	-0.000264741	-0.000169485	-8.2054e-05	-2.96089e-06	6.75247e-05	0.000129348	0.00018263	0.000227627	0.000264677	0.000294164	0.000316479	0.000331994
115	2	W	A	fp1	29	no RP	no RP	-682	no RP	0	-0.00306589	-0.00299158	-0.00290655	-0.00281101	-0.00270532	-0.00259005	-0.00246594	-0.00233397	-0.0021953	-0.00205128	-0.00190344	-0.00175346	-0.00160315	-0.0014544	-0.00130914	-0.00116928	-0.00103667	-0.000913043	-0.000799933	-0.000698664	-0.000610288	-0.000535557	-0.000474903	-0.000428431	-0.000395927	-0.000376874	-0.000370486	-0.000375745	-0.00039145	-0.000416266	-0.000448773	-0.000487517	-0.000531051	-0.000577973	-0.000626956	-0.000676777	-0.000726336	-0.000774669	-0.00082096
116	2	W	A	fp2	29	no RP	no RP	-716	no RP	0	-0.00438008	-0.0043655	-0.00434417	-0.00431583	-0.00428033	-0.00423765	-0.00418792	-0.00413146	-0.00406875	-0.00400044	-0.00392733	-0.00385039	-0.00377068	-0.00368937	-0.00360766	-0.00352675	-0.00344781	-0.0033719	-0.00329997	-0.0032328	-0.003171	-0.00311499	-0.003065	-0.00302109	-0.00298315	-0.00295095	-0.00292415	-0.00290237	-0.00288519	-0.0028722	-0.00286301	-0.00285729	-0.00285475	-0.00285514	-0.00285827	-0.00286397	-0.00287206	-0.00288235	-0.00289465
117	2	W	A	cz	34	1	-517	-418	-274	0	6.30753e-05	3.02355e-06	-5.52252e-05	-0.000111162	-0.000164262	-0.000214016	-0.000259954	-0.000301674	-0.000338867	-0.00037133	-0.000398985	-0.000421874	-0.000440164	-0.000454127	-0.000464131	-0.00047061	-0.000474042	-0.000474926	-0.000473756	-0.000471004	-0.000467105	-0.000462447	-0.000457371	-0.000452171	-0.000447105	-0.000442405	-0.000438297	-0.000435013	-0.000432804	-0.000431947	-0.000432753	-0.000435556	-0.000440711	-0.000448575	-0.000459489	-0.000473755	-0.00049161	-0.000513209	-0.000538603
118	2	W	A	P3	34	1	-506	-808	-237	0	-0.00116319	-0.00127441	-0.00138122	-0.0014829	-0.00157871	-0.00166802	-0.00175023	-0.0018249	-0.00189169	-0.00195044	-0.0020011	-0.00204378	-0.00207866	-0.00210603	-0.00212621	-0.00213952	-0.00214628	-0.00214673	-0.00214105	-0.00212933	-0.0021116	-0.00208781	-0.00205786	-0.00202166	-0.00197912	-0.00193023	-0.00187508	-0.00181391	-0.00174711	-0.00167527	-0.00159915	-0.00151968	-0.00143793	-0.0013551	-0.00127244	-0.00119121	-0.00111263	-0.00103783	-0.000967819
119	2	W	A	C3	34	1	-614	-784	-250	0	-0.000749994	-0.000848582	-0.000941928	-0.0010294	-0.00111039	-0.00118435	-0.00125077	-0.0013092	-0.00135929	-0.00140078	-0.00143349	-0.00145738	-0.00147251	-0.00147907	-0.00147735	-0.00146776	-0.00145082	-0.0014271	-0.00139725	-0.00136197	-0.00132197	-0.00127797	-0.00123067	-0.00118072	-0.00112876	-0.00107534	-0.00102099	-0.000966166	-0.000911287	-0.00085673	-0.000802837	-0.000749927	-0.000698305	-0.000648261	-0.000600077	-0.000554024	-0.00051036	-0.000469322	-0.00043112
120	2	W	A	C4	34	1	-503	-449	-429	0	-0.000338298	-0.000390947	-0.000446	-0.000503177	-0.000562149	-0.000622559	-0.000684034	-0.000746209	-0.000808738	-0.000871304	-0.000933633	-0.000995488	-0.00105667	-0.00111703	-0.00117641	-0.00123469	-0.00129174	-0.00134742	-0.00140155	-0.00145396	-0.00150444	-0.00155275	-0.00159867	-0.00164196	-0.00168245	-0.00171996	-0.00175441	-0.0017858	-0.0018142	-0.0018398	-0.00186286	-0.00188376	-0.00190292	-0.00192085	-0.00193806	-0.00195503	-0.00197225	-0.00199009	-0.00200884
121	2	M	A	fp1	21	no RP	no RP	no RP	-711	0	0.00324666	0.0033683	0.00348395	0.00359059	0.00368515	0.00376463	0.00382617	0.00386714	0.00388524	0.00387856	0.00384565	0.00378558	0.00369796	0.00358299	0.00344146	0.00327474	0.00308475	0.00287396	0.00264526	0.002402	0.00214783	0.00188663	0.00162247	0.00135943	0.00110154	0.000852672	0.000616432	0.00039605	0.000194302	1.34283e-05	-0.000144921	-0.000279723	-0.000390601	-0.000477805	-0.000542191	-0.000585168	-0.000608633	-0.000614892	-0.000606565
122	2	M	A	fp2	21	no RP	no RP	-829	-862	0	-0.00500369	-0.0049163	-0.00483115	-0.00474923	-0.00467152	-0.00459897	-0.00453248	-0.00447283	-0.00442069	-0.00437661	-0.00434098	-0.00431406	-0.00429595	-0.0042866	-0.00428584	-0.00429335	-0.00430872	-0.00433141	-0.00436078	-0.00439608	-0.00443643	-0.00448087	-0.00452828	-0.00457748	-0.00462718	-0.00467601	-0.00472259	-0.00476553	-0.00480348	-0.00483519	-0.00485953	-0.00487559	-0.00488265	-0.00488026	-0.00486827	-0.0048468	-0.00481628	-0.00477743	-0.00473122
123	2	M	A	cz	30	no RP	no RP	-888	-316	0	-0.00179558	-0.0017539	-0.00171248	-0.00167181	-0.00163232	-0.0015944	-0.00155832	-0.00152432	-0.0014925	-0.0014629	-0.00143548	-0.00141014	-0.00138671	-0.00136501	-0.00134486	-0.00132605	-0.00130845	-0.00129195	-0.00127651	-0.00126215	-0.00124897	-0.00123713	-0.00122685	-0.00121839	-0.00121206	-0.00120814	-0.00120694	-0.00120873	-0.00121376	-0.00122221	-0.00123421	-0.00124986	-0.00126918	-0.00129213	-0.00131862	-0.00134854	-0.0013817	-0.0014179	-0.00145691
124	2	M	A	P3	30	no RP	no RP	-902	-324	0	6.44256e-05	0.000146761	0.000222614	0.000291131	0.000351547	0.00040322	0.000445642	0.000478456	0.000501465	0.000514621	0.000518024	0.000511896	0.000496564	0.000472432	0.000439954	0.000399608	0.00035187	0.00029719	0.000235977	0.000168591	9.53401e-05	1.64877e-05	-6.77344e-05	-0.000157111	-0.000251424	-0.000350437	-0.000453882	-0.000561445	-0.000672764	-0.000787428	-0.000904983	-0.00102495	-0.00114681	-0.00127007	-0.00139421	-0.00151877	-0.00164329	-0.00176738	-0.00189067
125	2	M	A	C3	30	no RP	no RP	-316	-301	0	-0.000557871	-0.000407075	-0.000255986	-0.000106057	4.12815e-05	0.000184641	0.000322699	0.000454216	0.000578047	0.00069316	0.00079864	0.000893694	0.000977656	0.00104998	0.00111025	0.00115816	0.0011935	0.00121619	0.00122623	0.00122368	0.00120873	0.0011816	0.00114261	0.00109213	0.0010306	0.000958546	0.00087652	0.000785151	0.000685121	0.000577162	0.000462052	0.000340608	0.000213679	8.21357e-05	-5.31331e-05	-0.00019123	-0.000331256	-0.000472322	-0.000613553
126	2	M	A	C4	29	no RP	no RP	-914	-858	0	-0.00151607	-0.00152077	-0.00152673	-0.00153377	-0.00154163	-0.00155005	-0.00155865	-0.00156704	-0.00157476	-0.00158131	-0.00158619	-0.00158891	-0.00158899	-0.00158603	-0.00157968	-0.00156972	-0.00155604	-0.00153865	-0.00151773	-0.00149361	-0.00146675	-0.00143778	-0.00140744	-0.00137655	-0.00134605	-0.00131692	-0.00129017	-0.00126679	-0.00124779	-0.00123411	-0.00122663	-0.00122616	-0.00123344	-0.00124908	-0.0012736	-0.00130739	-0.00135071	-0.0014037	-0.00146632
127	2	S	A	fp1	34	no RP	no RP	-119	-129	0	-0.0010456	-0.00111507	-0.00118225	-0.00124707	-0.00130949	-0.00136952	-0.00142721	-0.00148267	-0.00153606	-0.00158759	-0.0016375	-0.00168609	-0.00173366	-0.00178051	-0.00182691	-0.00187306	-0.00191908	-0.00196494	-0.00201043	-0.00205515	-0.00209848	-0.00213959	-0.00217746	-0.00221088	-0.00223852	-0.00225899	-0.00227087	-0.00227281	-0.00226358	-0.00224212	-0.0022076	-0.0021595	-0.00209761	-0.00202205	-0.00193333	-0.0018323	-0.00172013	-0.00159831	-0.00146851
128	2	S	A	fp2	34	no RP	no RP	-778	-1095	0	-0.00267376	-0.00274488	-0.00280942	-0.00286693	-0.00291692	-0.00295894	-0.00299261	-0.00301768	-0.00303408	-0.00304198	-0.0030418	-0.00303423	-0.00302022	-0.00300094	-0.00297776	-0.00295212	-0.00292551	-0.00289929	-0.00287467	-0.00285258	-0.00283361	-0.00281798	-0.00280553	-0.00279574	-0.00278777	-0.00278054	-0.00277277	-0.00276316	-0.00275041	-0.00273334	-0.00271098	-0.00268259	-0.00264777	-0.0026064	-0.00255869	-0.00250513	-0.00244639	-0.00238333	-0.00231682
129	2	S	A	P3	40	no RP	no RP	-30	-296	1	-0.0016326	-0.00160439	-0.00157708	-0.00154995	-0.00152214	-0.00149266	-0.00146051	-0.0014247	-0.00138442	-0.001339	-0.00128809	-0.00123161	-0.00116983	-0.00110333	-0.00103304	-0.00096009	-0.000885812	-0.00081159	-0.000738769	-0.000668552	-0.000601919	-0.000539571	-0.000481897	-0.00042898	-0.000380617	-0.000336375	-0.000295656	-0.000257785	-0.000222091	-0.000187997	-0.000155081	-0.000123135	-9.22006e-05	-6.25758e-05	-3.48052e-05	-9.63487e-06	1.20579e-05	2.93553e-05	4.13986e-05
130	2	S	A	C3	40	no RP	no RP	-121	-1317	1	-0.00199196	-0.00201315	-0.00202717	-0.00203366	-0.00203237	-0.00202319	-0.00200603	-0.00198083	-0.00194749	-0.00190587	-0.00185576	-0.00179692	-0.00172909	-0.00165205	-0.00156571	-0.00147008	-0.00136541	-0.00125217	-0.00113108	-0.00100311	-0.000869485	-0.000731585	-0.000590945	-0.000449165	-0.000307842	-0.000168485	-3.245e-05	9.91269e-05	0.000225375	0.000345715	0.000459862	0.000567809	0.00066978	0.000766175	0.000857498	0.000944283	0.00102703	0.00110613	0.00118186
131	2	S	A	C4	40	no RP	no RP	-275	-601	1	-0.00124413	-0.00121681	-0.00118674	-0.00115377	-0.00111767	-0.00107812	-0.00103481	-0.000987414	-0.000935646	-0.000879326	-0.000818405	-0.000752998	-0.000683419	-0.000610183	-0.00053401	-0.000455799	-0.000376586	-0.000297482	-0.000219605	-0.000144006	-7.16058e-05	-3.13975e-06	6.0878e-05	0.000120175	0.00017472	0.000224714	0.00027055	0.000312774	0.000352031	0.000389001	0.000424352	0.000458684	0.000492487	0.000526109	0.00055974	0.000593409	0.00062701	0.000660337	0.000693137
132	2	M	O	fp1	10	no RP	no RP	no RP	-203	0	-0.00525339	-0.00521452	-0.00516118	-0.00509195	-0.0050055	-0.00490067	-0.0047766	-0.00463286	-0.00446956	-0.0042875	-0.00408825	-0.00387419	-0.00364857	-0.00341541	-0.00317946	-0.00294597	-0.00272059	-0.00250906	-0.00231699	-0.00214962	-0.00201159	-0.00190672	-0.00183791	-0.00180704	-0.00181489	-0.00186122	-0.00194476	-0.00206332	-0.00221396	-0.00239306	-0.00259651	-0.00281987	-0.00305843	-0.00330732	-0.00356162	-0.00381639	-0.00406677	-0.00430794	-0.00453523
133	2	M	O	fp2	10	no RP	no RP	no RP	no RP	0	0.000522657	0.000640493	0.000754876	0.000865401	0.000972034	0.00107505	0.00117495	0.00127236	0.00136789	0.00146204	0.00155506	0.0016469	0.00173715	0.00182509	0.00190967	0.00198969	0.00206383	0.0021308	0.00218947	0.00223899	0.00227885	0.00230898	0.00232977	0.00234202	0.00234696	0.0023461	0.00234114	0.00233388	0.00232603	0.0023191	0.00231429	0.00231237	0.00231369	0.00231813	0.00232516	0.00233393	0.00234335	0.00235226	0.00235952
134	2	M	O	cz	12	no RP	no RP	-112	-443	0	-0.000922676	-0.000784429	-0.000654654	-0.000535767	-0.000429955	-0.000339045	-0.0002644	-0.000206842	-0.000166619	-0.000143405	-0.00013635	-0.000144157	-0.000165179	-0.000197541	-0.000239262	-0.000288376	-0.000343043	-0.000401635	-0.000462793	-0.000525449	-0.000588814	-0.000652344	-0.000715679	-0.000778569	-0.000840795	-0.000902088	-0.000962067	-0.0010202	-0.00107577	-0.00112792	-0.00117569	-0.00121806	-0.00125407	-0.00128288	-0.00130389	-0.00131682	-0.00132174	-0.00131918	-0.00131008
135	2	M	O	P3	12	2	-256	-148	-188	0	-0.00109418	-0.00114475	-0.0012079	-0.00128385	-0.00137239	-0.00147291	-0.0015844	-0.00170554	-0.00183474	-0.00197023	-0.00211022	-0.00225291	-0.00239666	-0.00253998	-0.0026816	-0.0028205	-0.00295589	-0.00308715	-0.00321384	-0.00333558	-0.00345203	-0.00356279	-0.00366737	-0.00376516	-0.00385542	-0.00393729	-0.00400984	-0.00407212	-0.00412322	-0.00416238	-0.00418906	-0.00420301	-0.00420433	-0.00419351	-0.00417143	-0.00413935	-0.00409886	-0.00405182	-0.00400027
136	2	M	O	C3	12	2	-265	-133	-421	0	-0.000597391	-0.000550038	-0.000516019	-0.000496157	-0.000490788	-0.000499782	-0.00052259	-0.000558326	-0.000605857	-0.000663908	-0.000731159	-0.000806327	-0.000888226	-0.000975794	-0.0010681	-0.00116433	-0.00126371	-0.0013655	-0.0014689	-0.00157295	-0.00167655	-0.00177835	-0.00187678	-0.00197006	-0.00205628	-0.00213345	-0.00219958	-0.00225285	-0.0022917	-0.00231493	-0.00232182	-0.0023122	-0.00228649	-0.00224568	-0.00219132	-0.00212545	-0.00205048	-0.00196911	-0.00188416
137	2	M	O	C4	12	no RP	no RP	no RP	-611	0	-0.00165866	-0.00150865	-0.00136735	-0.00123666	-0.00111814	-0.00101292	-0.000921735	-0.000844906	-0.000782383	-0.000733826	-0.000698686	-0.000676297	-0.000665965	-0.000667046	-0.000678995	-0.000701413	-0.000734046	-0.000776775	-0.000829569	-0.000892427	-0.000965299	-0.00104801	-0.0011402	-0.00124124	-0.00135022	-0.00146592	-0.0015868	-0.00171106	-0.00183669	-0.00196155	-0.00208348	-0.00220037	-0.0023103	-0.00241157	-0.00250283	-0.00258307	-0.0026517	-0.00270848	-0.00275354
138	2	W	O	fp1	9	no RP	no RP	no RP	no RP	1	-0.00167883	-0.00191062	-0.00217192	-0.00245968	-0.00276983	-0.00309727	-0.00343597	-0.00377905	-0.00411898	-0.00444783	-0.00475757	-0.00504039	-0.00528899	-0.00549697	-0.00565904	-0.00577128	-0.0058313	-0.00583833	-0.00579325	-0.00569854	-0.00555812	-0.00537719	-0.00516195	-0.00491932	-0.00465665	-0.00438147	-0.00410117	-0.00382276	-0.00355272	-0.00329681	-0.00306002	-0.00284651	-0.00265965	-0.00250202	-0.00237554	-0.00228146	-0.00222048	-0.00219278	-0.002198
139	2	W	O	fp2	9	no RP	no RP	-2500	no RP	0	0.00366777	0.00354077	0.00340429	0.00325923	0.00310695	0.00294934	0.00278887	0.00262855	0.00247185	0.00232255	0.0021845	0.00206145	0.00195674	0.00187313	0.00181252	0.00177587	0.00176305	0.00177286	0.00180297	0.00185012	0.00191023	0.00197861	0.00205022	0.00211993	0.00218272	0.00223397	0.0022696	0.00228621	0.0022812	0.00225274	0.00219973	0.0021217	0.00201873	0.00189126	0.00173999	0.0015658	0.00136967	0.00115263	0.000915771
140	2	W	O	cz	9	no RP	no RP	-269	-264	0	-0.00102928	-0.000890169	-0.000753194	-0.000618351	-0.000485908	-0.000356324	-0.000230149	-0.000107915	9.9723e-06	0.000123328	0.000232246	0.000337132	0.000438684	0.000537855	0.000635764	0.000733596	0.000832475	0.000933331	0.00103678	0.00114302	0.00125179	0.00136231	0.00147332	0.00158313	0.00168973	0.00179084	0.00188415	0.00196736	0.0020384	0.00209552	0.00213736	0.00216306	0.00217221	0.00216483	0.00214137	0.00210255	0.00204928	0.00198254	0.00190327
141	2	W	O	P3	9	no RP	no RP	-275	-263	0	-0.000757235	-0.000490366	-0.000217476	5.95623e-05	0.000339105	0.000619837	0.000900832	0.00118158	0.00146198	0.00174225	0.00202287	0.00230441	0.00258742	0.00287225	0.00315896	0.00344718	0.00373604	0.00402418	0.0043097	0.00459027	0.00486318	0.00512556	0.00537444	0.00560698	0.00582055	0.00601289	0.00618219	0.00632714	0.0064469	0.00654111	0.00660979	0.00665321	0.00667178	0.00666592	0.00663595	0.00658198	0.00650388	0.00640128	0.00627354
142	2	W	O	C3	9	no RP	no RP	-252	-32	0	-0.00176199	-0.00149888	-0.00123359	-0.000968205	-0.000704444	-0.000443586	-0.000186425	6.67319e-05	0.000316007	0.000561857	0.000804939	0.00104595	0.00128548	0.00152385	0.00176099	0.00199639	0.00222901	0.00245734	0.00267947	0.00289316	0.003096	0.00328561	0.00345979	0.00361664	0.00375477	0.00387327	0.00397184	0.00405074	0.00411071	0.00415289	0.00417866	0.00418943	0.00418653	0.00417101	0.00414352	0.00410424	0.00405285	0.00398854	0.00391007
143	2	W	O	C4	9	no RP	no RP	no RP	no RP	0	-0.000633967	-0.000656056	-0.000675062	-0.000690469	-0.000701804	-0.00070856	-0.000710121	-0.000705716	-0.000694386	-0.000674998	-0.000646285	-0.000606924	-0.000555638	-0.000491303	-0.000413071	-0.00032047	-0.000213498	-9.26797e-05	4.0905e-05	0.000185641	0.000339442	0.000499847	0.00066415	0.000829538	0.000993238	0.00115266	0.0013055	0.00144988	0.00158437	0.00170801	0.00182033	0.00192125	0.00201099	0.00208998	0.00215875	0.00221779	0.00226748	0.00230802	0.00233934
144	2	S	O	fp1	33	no RP	no RP	no RP	no RP	0	-0.00121166	-0.00119604	-0.00116717	-0.00112638	-0.00107521	-0.0010153	-0.00094839	-0.000876233	-0.000800532	-0.000722891	-0.000644761	-0.0005674	-0.000491838	-0.000418871	-0.000349053	-0.000282715	-0.000219993	-0.000160861	-0.000105164	-5.26664e-05	-3.07862e-06	4.39003e-05	8.85552e-05	0.000131129	0.000171808	0.00021071	0.000247893	0.000283357	0.000317066	0.000348968	0.000379016	0.000407192	0.000433523	0.000458095	0.000481049	0.000502577	0.000522905	0.000542272	0.000560907
145	2	S	O	fp2	33	no RP	no RP	no RP	no RP	0	0.000496729	0.000387305	0.000282232	0.000182439	8.88172e-05	2.20582e-06	-7.66158e-05	-0.000146937	-0.000208122	-0.000259626	-0.000300998	-0.000331893	-0.000352084	-0.000361463	-0.000360061	-0.000348054	-0.000325772	-0.000293713	-0.000252541	-0.000203089	-0.000146354	-8.34876e-05	-1.5777e-05	5.5375e-05	0.000128482	0.000202013	0.000274429	0.000344228	0.000409979	0.000470354	0.000524156	0.000570339	0.000608025	0.000636515	0.000655291	0.000664019	0.000662546	0.000650893	0.000629246
146	2	S	O	P3	35	no RP	no RP	-46	-110	1	0.00364594	0.003622	0.00359507	0.00356541	0.00353316	0.00349838	0.00346107	0.00342119	0.0033787	0.00333363	0.00328603	0.00323604	0.00318388	0.00312983	0.00307422	0.00301744	0.00295986	0.00290183	0.00284367	0.00278559	0.00272772	0.00267007	0.00261251	0.00255479	0.00249654	0.00243729	0.00237648	0.00231351	0.00224772	0.00217847	0.00210511	0.00202704	0.00194371	0.00185462	0.00175935	0.00165757	0.00154902	0.0014335	0.00131095
147	2	S	O	C3	35	no RP	no RP	-98	-1605	1	0.00190294	0.00179956	0.00169612	0.00159372	0.00149341	0.00139613	0.00130278	0.00121418	0.00113112	0.00105436	0.000984603	0.000922554	0.00086888	0.000824212	0.000789124	0.000764115	0.000749581	0.000745789	0.000752861	0.000770739	0.000799172	0.000837698	0.000885633	0.000942075	0.00100592	0.00107587	0.00115048	0.0012282	0.00130737	0.0013863	0.00146331	0.00153673	0.00160497	0.00166656	0.00172012	0.00176444	0.00179845	0.00182127	0.00183218
148	2	S	O	C4	38	no RP	no RP	-59	-66	1	0.00338952	0.00326219	0.00313072	0.0029959	0.00285847	0.00271908	0.0025783	0.00243665	0.00229459	0.00215255	0.00201093	0.00187018	0.00173073	0.00159308	0.00145779	0.00132546	0.00119672	0.00107226	0.000952759	0.000838914	0.000731377	0.000630746	0.000537536	0.000452151	0.000374869	0.000305826	0.000245013	0.000192281	0.000147345	0.000109805	7.91593e-05	5.48342e-05	3.62093e-05	2.26479e-05	1.35232e-05	8.24032e-06	6.25408e-06	7.08226e-06	1.03153e-05
149	2	M	A	fp1	27	no RP	no RP	-2500	-83	0	-0.000782926	-0.000880976	-0.000983484	-0.00109017	-0.00120065	-0.00131437	-0.00143064	-0.00154854	-0.001667	-0.00178481	-0.00190062	-0.00201306	-0.00212076	-0.00222244	-0.00231696	-0.00240339	-0.00248101	-0.00254936	-0.0026082	-0.00265753	-0.00269751	-0.00272849	-0.00275088	-0.00276522	-0.00277203	-0.00277184	-0.00276514	-0.00275236	-0.00273384	-0.00270985	-0.0026806	-0.00264623	-0.00260689	-0.00256271	-0.00251387	-0.00246061	-0.00240324	-0.00234215	-0.00227776
150	2	M	A	fp2	27	no RP	no RP	-60	-145	0	-0.00241827	-0.00244735	-0.0024737	-0.00249789	-0.00252039	-0.00254158	-0.00256165	-0.00258066	-0.00259852	-0.00261501	-0.00262983	-0.00264265	-0.00265315	-0.00266107	-0.00266628	-0.00266876	-0.00266865	-0.00266625	-0.00266197	-0.00265635	-0.00264995	-0.00264336	-0.00263712	-0.00263166	-0.00262728	-0.00262406	-0.00262188	-0.00262039	-0.00261902	-0.002617	-0.00261342	-0.00260726	-0.00259749	-0.00258307	-0.00256306	-0.00253667	-0.00250328	-0.00246247	-0.00241406
151	2	M	A	cz	27	2	-369	-324	-318	0	-0.00113583	-0.00111143	-0.0010943	-0.00108474	-0.00108282	-0.0010884	-0.00110111	-0.00112038	-0.00114544	-0.00117539	-0.00120919	-0.00124579	-0.00128412	-0.00132318	-0.00136206	-0.00140002	-0.00143649	-0.00147106	-0.00150353	-0.00153385	-0.00156209	-0.00158846	-0.00161318	-0.00163651	-0.00165867	-0.0016798	-0.00169997	-0.00171915	-0.0017372	-0.00175389	-0.00176896	-0.00178209	-0.001793	-0.00180143	-0.00180725	-0.00181041	-0.00181102	-0.0018093	-0.00180564
152	2	M	A	P3	27	2	-200	-814	-814	0	-0.00336741	-0.00329919	-0.00323289	-0.00316931	-0.0031091	-0.00305272	-0.00300044	-0.00295232	-0.00290825	-0.00286798	-0.00283108	-0.00279706	-0.00276534	-0.00273535	-0.00270653	-0.00267836	-0.00265042	-0.00262241	-0.00259409	-0.00256537	-0.00253624	-0.00250675	-0.00247703	-0.0024472	-0.00241741	-0.00238774	-0.00235824	-0.00232888	-0.00229956	-0.00227014	-0.00224039	-0.00221009	-0.00217895	-0.00214675	-0.00211328	-0.00207839	-0.00204202	-0.0020042	-0.00196506
153	2	M	A	C3	27	3	-191	-594	-579	0	-0.00156229	-0.00153318	-0.00151243	-0.00150017	-0.00149634	-0.00150065	-0.00151258	-0.0015314	-0.00155619	-0.00158589	-0.00161926	-0.00165502	-0.00169183	-0.00172838	-0.0017634	-0.00179575	-0.00182443	-0.00184863	-0.00186772	-0.00188128	-0.00188907	-0.00189105	-0.00188734	-0.00187818	-0.00186394	-0.001845	-0.00182181	-0.00179482	-0.00176444	-0.00173107	-0.00169507	-0.00165678	-0.00161651	-0.00157454	-0.00153117	-0.00148671	-0.00144151	-0.00139595	-0.00135044
154	2	M	A	C4	27	3	-364	-327	-327	0	-0.00189694	-0.00184619	-0.00179437	-0.00174227	-0.00169061	-0.00163999	-0.00159094	-0.00154385	-0.00149899	-0.00145654	-0.00141661	-0.00137926	-0.00134452	-0.00131243	-0.00128311	-0.0012567	-0.00123344	-0.00121363	-0.00119763	-0.00118584	-0.00117867	-0.00117651	-0.00117965	-0.00118831	-0.00120254	-0.00122222	-0.00124708	-0.00127662	-0.00131019	-0.00134701	-0.00138617	-0.00142668	-0.00146758	-0.00150792	-0.00154685	-0.00158365	-0.00161777	-0.00164887	-0.00167678
155	2	W	A	fp1	21	2	-275	-208	-335	0	0.000983695	0.00101345	0.00103449	0.00104533	0.00104479	0.00103197	0.00100638	0.000967927	0.000916951	0.000854203	0.000780815	0.000698238	0.000608186	0.000512559	0.000413379	0.000312719	0.000212636	0.000115103	2.19527e-05	-6.51756e-05	-0.00014487	-0.000215975	-0.000277607	-0.000329175	-0.000370381	-0.000401225	-0.000421994	-0.000433255	-0.000435832	-0.000430786	-0.000419394	-0.000403115	-0.000383553	-0.000362414	-0.000341451	-0.000322413	-0.000306982	-0.000296715	-0.000292984
156	2	W	A	fp2	21	2	-247	-200	-823	0	0.00162135	0.00157655	0.00152601	0.00147021	0.00140977	0.00134547	0.00127819	0.00120896	0.00113887	0.00106905	0.0010006	0.000934559	0.000871864	0.000813275	0.000759371	0.000710516	0.000666852	0.000628298	0.000594552	0.000565124	0.000539364	0.000516508	0.000495723	0.000476155	0.000456968	0.000437376	0.000416674	0.00039425	0.0003696	0.000342322	0.000312103	0.000278707	0.000241951	0.000201693	0.000157821	0.00011024	5.88743e-05	3.66731e-06	-5.54e-05
157	2	W	A	cz	21	2	-272	-409	-517	0	-0.00277276	-0.00278583	-0.00279744	-0.00280725	-0.00281486	-0.0028198	-0.00282151	-0.00281945	-0.00281303	-0.00280173	-0.0027851	-0.00276281	-0.00273466	-0.00270067	-0.00266103	-0.00261616	-0.00256668	-0.00251336	-0.00245718	-0.00239921	-0.00234058	-0.00228249	-0.00222609	-0.00217248	-0.00212266	-0.00207753	-0.00203785	-0.00200425	-0.00197723	-0.00195718	-0.0019444	-0.00193914	-0.00194157	-0.00195185	-0.00197012	-0.00199647	-0.00203096	-0.0020736	-0.00212429
158	2	W	A	P3	21	1	-436	-347	-497	0	-0.00286694	-0.00278581	-0.00270387	-0.00262161	-0.00253939	-0.00245747	-0.00237595	-0.00229484	-0.00221404	-0.00213338	-0.00205262	-0.00197151	-0.0018898	-0.00180731	-0.0017239	-0.00163953	-0.00155424	-0.00146819	-0.00138163	-0.0012949	-0.00120842	-0.00112265	-0.0010381	-0.000955291	-0.000874758	-0.000797035	-0.000722665	-0.000652198	-0.000586204	-0.000525279	-0.000470067	-0.000421264	-0.000379624	-0.000345955	-0.000321104	-0.000305932	-0.000301292	-0.000307988	-0.000326738
159	2	W	A	C3	21	2	-281	-416	-501	0	-0.00295508	-0.00291448	-0.00287319	-0.00283172	-0.00279045	-0.00274965	-0.00270944	-0.0026698	-0.00263058	-0.00259152	-0.00255226	-0.00251241	-0.00247155	-0.00242926	-0.00238521	-0.00233912	-0.00229081	-0.00224023	-0.00218744	-0.00213264	-0.00207613	-0.00201832	-0.00195972	-0.00190089	-0.00184243	-0.001785	-0.00172927	-0.00167593	-0.00162568	-0.00157925	-0.00153738	-0.00150081	-0.00147035	-0.00144678	-0.00143094	-0.00142362	-0.00142562	-0.00143767	-0.00146042
160	2	W	A	C4	21	no RP	no RP	-227	-900	0	-0.00122515	-0.00121149	-0.00119887	-0.00118717	-0.00117622	-0.0011657	-0.00115523	-0.00114436	-0.00113259	-0.0011194	-0.00110432	-0.00108695	-0.00106698	-0.00104427	-0.00101881	-0.000990772	-0.000960509	-0.000928521	-0.000895453	-0.00086206	-0.000829171	-0.00079765	-0.00076835	-0.000742082	-0.000719586	-0.000701508	-0.000688391	-0.000680673	-0.000678686	-0.000682681	-0.000692841	-0.000709304	-0.000732187	-0.000761594	-0.000797624	-0.000840368	-0.000889893	-0.000946234	-0.00100936
161	2	S	A	fp1	40	no RP	no RP	-192	-190	0	-0.00116101	-0.00118823	-0.00121813	-0.00125096	-0.00128698	-0.00132634	-0.00136913	-0.00141533	-0.00146478	-0.00151723	-0.00157229	-0.00162952	-0.00168841	-0.00174843	-0.00180904	-0.00186973	-0.00193006	-0.00198962	-0.00204812	-0.00210531	-0.00216102	-0.00221513	-0.00226755	-0.00231822	-0.00236705	-0.00241395	-0.00245878	-0.00250134	-0.00254139	-0.00257863	-0.00261272	-0.0026433	-0.00267002	-0.00269255	-0.00271064	-0.00272414	-0.00273302	-0.00273739	-0.00273751
162	2	S	A	fp2	40	no RP	no RP	-213	-186	0	-0.00120473	-0.00120366	-0.00120852	-0.00122019	-0.00123936	-0.00126651	-0.00130188	-0.00134546	-0.00139697	-0.00145587	-0.0015214	-0.00159265	-0.00166856	-0.00174802	-0.0018299	-0.00191316	-0.00199686	-0.00208025	-0.00216273	-0.00224392	-0.00232362	-0.00240177	-0.00247847	-0.00255386	-0.00262813	-0.00270144	-0.00277385	-0.00284532	-0.00291565	-0.00298447	-0.00305123	-0.00311523	-0.00317564	-0.00323154	-0.00328195	-0.00332592	-0.00336255	-0.00339104	-0.00341072
163	2	S	A	cz	40	no RP	no RP	-76	-108	1	-0.00092551	-0.000931259	-0.000937426	-0.000946118	-0.000959503	-0.000979648	-0.00100835	-0.00104698	-0.00109635	-0.00115665	-0.00122738	-0.00130741	-0.00139498	-0.00148789	-0.00158357	-0.0016793	-0.00177237	-0.00186029	-0.00194085	-0.00201234	-0.00207351	-0.00212368	-0.00216263	-0.00219058	-0.00220807	-0.0022158	-0.00221452	-0.00220487	-0.00218728	-0.0021619	-0.00212853	-0.00208669	-0.00203563	-0.00197442	-0.0019021	-0.0018178	-0.0017209	-0.00161114	-0.00148876
164	2	S	A	P3	40	no RP	no RP	no RP	-108	1	-0.000914661	-0.000912139	-0.000911437	-0.000913911	-0.000920877	-0.000933516	-0.000952791	-0.000979369	-0.00101356	-0.00105527	-0.001104	-0.00115883	-0.00121851	-0.00128146	-0.00134588	-0.00140988	-0.00147154	-0.00152902	-0.00158068	-0.00162512	-0.00166124	-0.00168826	-0.00170573	-0.00171351	-0.00171168	-0.00170053	-0.00168045	-0.00165186	-0.00161516	-0.00157068	-0.00151862	-0.00145907	-0.00139203	-0.00131741	-0.00123512	-0.00114508	-0.00104735	-0.000942139	-0.000829866
165	2	S	A	C3	40	3	-147	-81	-96	1	-0.000592928	-0.000562855	-0.000535241	-0.000511821	-0.000494287	-0.000484203	-0.00048292	-0.000491501	-0.000510656	-0.000540697	-0.000581511	-0.000632567	-0.000692936	-0.000761342	-0.000836229	-0.000915845	-0.000998338	-0.00108184	-0.00116456	-0.00124486	-0.00132125	-0.00139253	-0.00145768	-0.00151595	-0.00156675	-0.00160968	-0.00164442	-0.0016707	-0.00168827	-0.00169684	-0.00169608	-0.0016856	-0.001665	-0.00163387	-0.00159185	-0.00153869	-0.00147431	-0.00139882	-0.00131261
166	2	S	A	C4	40	no RP	no RP	no RP	-85	1	-0.000943062	-0.000974889	-0.00100698	-0.00104085	-0.00107804	-0.00111993	-0.0011677	-0.00122225	-0.00128409	-0.00135334	-0.0014297	-0.00151246	-0.00160055	-0.00169257	-0.00178693	-0.00188189	-0.0019757	-0.00206666	-0.00215323	-0.00223408	-0.0023081	-0.00237447	-0.00243261	-0.00248218	-0.00252299	-0.00255497	-0.0025781	-0.00259236	-0.00259763	-0.00259374	-0.00258039	-0.00255721	-0.00252377	-0.00247962	-0.00242437	-0.00235778	-0.00227977	-0.00219054	-0.00209057
167	2	P	V	fp1	13	no RP	no RP	-268	-137	0	0.00144641	0.00150129	0.00155843	0.00161759	0.00167847	0.00174076	0.00180415	0.00186835	0.00193308	0.00199808	0.00206311	0.00212798	0.00219245	0.0022563	0.0023193	0.0023812	0.00244171	0.00250053	0.00255735	0.00261179	0.00266348	0.00271199	0.00275689	0.00279775	0.00283414	0.0028656	0.00289171	0.00291203	0.00292613	0.00293359	0.00293401	0.00292701	0.00291218	0.00288916	0.00285758	0.00281712	0.00276753	0.00270867	0.00264052
168	2	P	V	fp2	13	no RP	no RP	no RP	no RP	0	0.000236393	0.000284692	0.000331456	0.000377068	0.000422006	0.000466849	0.000512267	0.000559011	0.000607883	0.000659721	0.000715353	0.000775567	0.000841056	0.000912378	0.000989915	0.00107385	0.00116412	0.00126045	0.00136229	0.00146888	0.0015792	0.00169207	0.00180614	0.00191994	0.00203196	0.00214066	0.00224454	0.00234216	0.00243219	0.00251344	0.00258485	0.00264554	0.00269477	0.00273197	0.00275674	0.00276883	0.00276818	0.00275489	0.00272923
169	2	P	V	cz	14	no RP	no RP	-148	-465	0	0.00133069	0.00136674	0.00140758	0.00145355	0.0015049	0.00156173	0.00162407	0.00169184	0.00176488	0.00184294	0.0019257	0.00201275	0.00210362	0.00219775	0.00229452	0.00239323	0.00249311	0.00259334	0.00269304	0.0027913	0.00288717	0.00297974	0.00306811	0.00315142	0.00322892	0.00329992	0.00336385	0.00342023	0.00346868	0.0035089	0.00354066	0.00356378	0.00357811	0.00358351	0.00357982	0.00356687	0.00354448	0.00351248	0.00347066
170	2	P	V	P3	14	no RP	no RP	-151	-149	0	0.0018688	0.0018931	0.00191659	0.00193952	0.0019621	0.00198453	0.00200702	0.00202971	0.00205276	0.00207629	0.00210036	0.00212502	0.00215024	0.00217595	0.00220202	0.00222824	0.00225437	0.00228014	0.00230522	0.00232929	0.00235202	0.00237308	0.00239219	0.00240914	0.00242375	0.00243592	0.00244558	0.0024527	0.00245726	0.00245921	0.00245849	0.00245496	0.00244841	0.00243854	0.00242498	0.00240729	0.002385	0.00235761	0.00232468
171	2	P	V	C3	14	no RP	no RP	-436	-434	0	0.00123403	0.0012972	0.00136112	0.00142552	0.00149012	0.0015547	0.00161908	0.0016831	0.00174663	0.00180957	0.00187179	0.00193317	0.00199355	0.00205273	0.00211047	0.00216648	0.00222045	0.00227204	0.00232088	0.00236663	0.00240897	0.00244761	0.00248232	0.00251297	0.00253947	0.00256182	0.00258004	0.00259419	0.00260432	0.00261044	0.00261248	0.00261028	0.00260356	0.00259192	0.00257481	0.00255162	0.00252162	0.00248408	0.00243826
172	2	P	V	C4	14	no RP	no RP	-407	-435	0	0.00138323	0.0014393	0.0015006	0.0015671	0.00163845	0.00171396	0.00179272	0.00187357	0.00195526	0.00203649	0.002116	0.00219267	0.0022655	0.00233375	0.00239685	0.00245449	0.00250652	0.00255293	0.00259381	0.00262925	0.00265933	0.00268401	0.00270315	0.00271648	0.00272359	0.00272395	0.002717	0.0027021	0.00267869	0.00264624	0.00260441	0.002553	0.00249203	0.00242174	0.00234258	0.00225517	0.00216031	0.00205888	0.00195182
173	2	P	X	fp1	40	no RP	no RP	-386	-340	0	-0.0025855	-0.00251266	-0.00242381	-0.0023201	-0.0022031	-0.00207475	-0.00193724	-0.001793	-0.00164452	-0.00149432	-0.00134483	-0.00119835	-0.00105694	-0.00092241	-0.000796287	-0.000679789	-0.000573838	-0.000479078	-0.000395901	-0.000324484	-0.00026481	-0.000216699	-0.000179826	-0.000153728	-0.00013782	-0.00013139	-0.000133598	-0.000143469	-0.000159878	-0.00018155	-0.000207049	-0.000234796	-0.000263084	-0.000290111	-0.000314031	-0.00033301	-0.000345295	-0.00034929	-0.000343623
174	2	P	X	fp2	40	no RP	no RP	-413	-308	0	-0.00256561	-0.00250447	-0.00243771	-0.00236583	-0.00228952	-0.00220955	-0.00212683	-0.00204227	-0.00195684	-0.00187143	-0.00178688	-0.00170393	-0.00162316	-0.00154503	-0.00146983	-0.00139772	-0.00132872	-0.00126274	-0.00119964	-0.00113922	-0.00108128	-0.00102565	-0.000972198	-0.000920842	-0.000871567	-0.000824413	-0.00077947	-0.000736853	-0.000696676	-0.000659031	-0.000623957	-0.000591426	-0.000561327	-0.000533457	-0.000507529	-0.000483179	-0.000459986	-0.000437503	-0.000415283
175	2	P	X	cz	40	2	-399	-684	-324	0	-0.00122573	-0.00121342	-0.00119794	-0.00117933	-0.00115772	-0.00113336	-0.00110661	-0.00107789	-0.00104771	-0.00101656	-0.000984968	-0.00095339	-0.000922246	-0.000891873	-0.000862517	-0.000834329	-0.000807369	-0.00078162	-0.000757004	-0.000733409	-0.000710713	-0.000688804	-0.000667603	-0.00064708	-0.000627262	-0.000608248	-0.000590194	-0.000573313	-0.000557859	-0.000544101	-0.000532313	-0.000522749	-0.00051563	-0.000511127	-0.000509352	-0.000510355	-0.000514125	-0.000520603	-0.000529692
176	2	P	X	P3	40	2	-433	-897	-329	0	-0.00176069	-0.00171495	-0.00166429	-0.00160913	-0.00155007	-0.00148783	-0.00142321	-0.00135705	-0.00129018	-0.00122339	-0.00115735	-0.00109261	-0.00102957	-0.000968446	-0.0009093	-0.000852038	-0.000796441	-0.000742202	-0.00068897	-0.000636393	-0.000584157	-0.000532026	-0.000479861	-0.00042764	-0.000375471	-0.000323579	-0.000272302	-0.000222062	-0.000173343	-0.000126656	-8.25159e-05	-4.14167e-05	-3.80849e-06	2.99168e-05	5.94351e-05	8.44923e-05	0.000104897	0.000120508	0.000131216
177	2	P	X	C3	40	2	-381	-889	-421	0	-0.000416971	-0.000354541	-0.000290887	-0.000226435	-0.000161717	-9.73508e-05	-3.39966e-05	2.76805e-05	8.70569e-05	0.000143591	0.000196856	0.000246561	0.000292566	0.000334877	0.000373634	0.000409091	0.000441575	0.000471449	0.000499065	0.000524724	0.000548638	0.000570909	0.000591513	0.000610299	0.000627	0.000641251	0.000652625	0.000660663	0.000664922	0.000665008	0.000660611	0.000651525	0.000637668	0.000619081	0.000595924	0.000568458	0.000537018	0.000501981	0.00046373
178	2	P	X	C4	40	2	-399	-349	-313	0	-0.001928	-0.00196365	-0.00200016	-0.00203696	-0.0020734	-0.00210881	-0.00214248	-0.00217382	-0.00220233	-0.00222765	-0.00224961	-0.0022682	-0.0022836	-0.0022961	-0.00230611	-0.00231404	-0.00232032	-0.00232528	-0.00232915	-0.00233197	-0.00233363	-0.00233383	-0.00233208	-0.00232777	-0.00232021	-0.00230867	-0.00229247	-0.00227103	-0.00224394	-0.00221101	-0.00217227	-0.00212801	-0.00207879	-0.00202535	-0.00196865	-0.00190972	-0.00184966	-0.00178956	-0.00173043
179	2	W	O	fp1	34	3	-124	-170	-1135	0	-0.00126634	-0.00121737	-0.00117176	-0.00113073	-0.00109535	-0.00106653	-0.00104497	-0.00103123	-0.00102571	-0.00102863	-0.00104008	-0.00106	-0.00108817	-0.00112423	-0.00116769	-0.00121789	-0.00127398	-0.00133496	-0.00139965	-0.0014667	-0.00153463	-0.00160188	-0.00166683	-0.00172786	-0.00178342	-0.00183207	-0.00187254	-0.00190378	-0.00192501	-0.00193575	-0.00193586	-0.00192549	-0.00190511	-0.0018755	-0.00183762	-0.00179267	-0.00174195	-0.00168682	-0.00162866
180	2	W	O	fp2	34	3	-115	-879	-928	0	-0.000266507	-0.000269973	-0.000274618	-0.000281114	-0.000290079	-0.000302062	-0.000317539	-0.000336911	-0.000360502	-0.00038856	-0.000421252	-0.00045866	-0.000500776	-0.000547501	-0.000598642	-0.000653906	-0.000712899	-0.000775122	-0.000839967	-0.000906722	-0.000974583	-0.00104267	-0.00111004	-0.00117571	-0.00123871	-0.00129805	-0.00135283	-0.0014022	-0.00144547	-0.00148206	-0.00151155	-0.00153368	-0.00154834	-0.00155556	-0.00155547	-0.00154832	-0.00153438	-0.00151399	-0.00148745
181	2	W	O	cz	34	2	-433	-334	-1115	0	-0.00182	-0.00187024	-0.00191669	-0.00195905	-0.00199697	-0.00203008	-0.00205799	-0.00208032	-0.00209671	-0.00210684	-0.00211045	-0.00210737	-0.00209754	-0.00208097	-0.00205781	-0.0020283	-0.00199277	-0.00195164	-0.00190538	-0.00185449	-0.00179947	-0.00174085	-0.00167909	-0.00161464	-0.00154792	-0.00147927	-0.001409	-0.00133735	-0.00126456	-0.00119081	-0.00111627	-0.00104112	-0.000965486	-0.000889522	-0.000813355	-0.000737099	-0.000660842	-0.00058463	-0.000508458
182	2	W	O	P3	34	2	-293	-641	-673	0	-0.00191641	-0.00197772	-0.00203133	-0.00207681	-0.00211373	-0.00214169	-0.00216026	-0.00216911	-0.00216795	-0.00215659	-0.00213496	-0.0021031	-0.00206116	-0.00200942	-0.00194826	-0.00187815	-0.0017996	-0.00171321	-0.00161954	-0.00151919	-0.00141271	-0.00130067	-0.00118358	-0.00106195	-0.000936279	-0.00080707	-0.000674836	-0.000540123	-0.000403525	-0.000265691	-0.000127324	1.08257e-05	0.000147972	0.000283318	0.000416078	0.000545509	0.000670949	0.000791842	0.000907775
183	2	W	O	C3	34	2	-495	-371	-375	0	-0.00114231	-0.00117271	-0.00120048	-0.00122501	-0.00124562	-0.00126164	-0.00127243	-0.0012774	-0.0012761	-0.00126818	-0.00125346	-0.00123191	-0.00120368	-0.00116907	-0.00112848	-0.00108246	-0.00103159	-0.000976518	-0.000917881	-0.000856293	-0.000792329	-0.000726511	-0.000659308	-0.000591144	-0.000522405	-0.00045346	-0.000384683	-0.000316471	-0.000249263	-0.000183552	-0.000119887	-5.88574e-05	-1.08314e-06	5.28182e-05	0.000102263	0.000146739	0.000185853	0.000219366	0.000247229
184	2	W	O	C4	34	no RP	no RP	-321	-1234	0	-0.00164687	-0.00167528	-0.0017008	-0.00172382	-0.0017448	-0.00176418	-0.00178232	-0.00179948	-0.00181575	-0.00183107	-0.00184518	-0.00185768	-0.00186801	-0.00187549	-0.0018794	-0.00187904	-0.00187374	-0.00186294	-0.00184624	-0.0018234	-0.00179439	-0.00175934	-0.0017186	-0.00167262	-0.00162196	-0.00156725	-0.00150908	-0.00144801	-0.00138451	-0.00131892	-0.00125144	-0.00118214	-0.00111096	-0.00103775	-0.000962271	-0.000884293	-0.00080359	-0.000719998	-0.00063345
185	2	P	X	fp2	33	no RP	no RP	-316	-333	0	4.06779e-05	4.6217e-05	5.17427e-05	5.72149e-05	6.25095e-05	6.74098e-05	7.16135e-05	7.47543e-05	7.64372e-05	7.62817e-05	7.39713e-05	6.93016e-05	6.22245e-05	5.28824e-05	4.16264e-05	2.90161e-05	1.57997e-05	2.87418e-06	-8.76936e-06	-1.81114e-05	-2.41751e-05	-2.60984e-05	-2.32006e-05	-1.50382e-05	-1.44421e-06	1.74534e-05	4.1236e-05	6.9221e-05	0.000100509	0.000134049	0.000168709	0.000203355	0.000236923	0.000268485	0.000297299	0.000322837	0.000344795	0.000363083	0.000377796
186	2	P	X	cz	39	2	-663	-368	-365	0	0.000153547	5.04778e-05	-5.13617e-05	-0.000151271	-0.000248637	-0.000342959	-0.000433864	-0.000521108	-0.000604568	-0.000684223	-0.000760124	-0.000832358	-0.00090101	-0.000966125	-0.00102767	-0.00108552	-0.00113944	-0.00118905	-0.00123391	-0.00127347	-0.00130715	-0.00133437	-0.00135459	-0.00136737	-0.00137238	-0.00136949	-0.00135871	-0.00134027	-0.00131457	-0.00128217	-0.00124375	-0.0012001	-0.00115202	-0.00110032	-0.00104574	-0.000988946	-0.000930479	-0.000870759	-0.000810081
187	2	P	X	P3	39	2	-399	-535	-547	0	-0.000587828	-0.000689575	-0.000792887	-0.000897256	-0.00100223	-0.00110744	-0.00121259	-0.00131748	-0.00142194	-0.00152586	-0.00162911	-0.00173152	-0.00183284	-0.00193271	-0.00203061	-0.00212588	-0.00221771	-0.00230515	-0.00238718	-0.00246272	-0.0025307	-0.00259015	-0.00264022	-0.00268025	-0.00270978	-0.00272864	-0.00273686	-0.00273476	-0.00272281	-0.00270165	-0.00267204	-0.00263473	-0.00259045	-0.00253986	-0.00248344	-0.00242154	-0.0023543	-0.0022817	-0.00220359
188	2	P	X	C3	39	2	-478	-359	-362	0	-0.000242159	-0.000312604	-0.000381268	-0.000447646	-0.000511307	-0.000571926	-0.000629292	-0.000683313	-0.000734001	-0.000781458	-0.000825841	-0.000867327	-0.000906078	-0.0009422	-0.000975712	-0.00100653	-0.00103443	-0.00105911	-0.00108013	-0.001097	-0.00110918	-0.00111617	-0.00111751	-0.00111285	-0.00110197	-0.00108485	-0.00106163	-0.00103265	-0.000998416	-0.000959574	-0.000916877	-0.000871129	-0.000823135	-0.000773648	-0.000723323	-0.000672685	-0.000622101	-0.000571775	-0.000521757
189	2	P	X	C4	39	2	-641	-471	-435	0	-0.00119865	-0.00126765	-0.00134694	-0.00143716	-0.00153782	-0.00164734	-0.00176315	-0.00188186	-0.00199959	-0.00211228	-0.00221603	-0.0023075	-0.0023841	-0.0024443	-0.00248771	-0.00251505	-0.00252812	-0.00252955	-0.00252254	-0.00251053	-0.00249687	-0.00248445	-0.00247547	-0.0024712	-0.00247185	-0.00247659	-0.00248364	-0.00249046	-0.002494	-0.00249107	-0.00247865	-0.00245424	-0.00241612	-0.00236356	-0.00229691	-0.00221764	-0.00212816	-0.00203169	-0.00193191
190	2	P	V	fp2	9	no RP	no RP	-406	-585	0	-0.00316638	-0.00312077	-0.00306935	-0.0030135	-0.00295488	-0.00289534	-0.00283681	-0.00278117	-0.00273019	-0.00268536	-0.00264783	-0.00261835	-0.00259722	-0.0025843	-0.00257904	-0.00258053	-0.00258759	-0.00259882	-0.00261275	-0.00262792	-0.00264296	-0.00265666	-0.00266803	-0.00267634	-0.00268108	-0.00268194	-0.00267883	-0.00267174	-0.00266076	-0.00264598	-0.00262742	-0.00260504	-0.00257872	-0.00254819	-0.00251316	-0.00247327	-0.00242818	-0.00237763	-0.0023215
191	2	P	V	cz	14	no RP	no RP	no RP	no RP	0	0.000751289	0.000522236	0.000300499	8.7116e-05	-0.000117173	-0.000311905	-0.000496856	-0.000671995	-0.000837425	-0.000993325	-0.0011399	-0.00127732	-0.00140572	-0.00152515	-0.0016356	-0.00173698	-0.00182918	-0.00191209	-0.00198562	-0.00204979	-0.00210473	-0.0021507	-0.00218816	-0.0022177	-0.00224006	-0.00225611	-0.00226678	-0.00227301	-0.00227571	-0.0022757	-0.00227364	-0.00226999	-0.002265	-0.00225869	-0.00225085	-0.00224103	-0.00222865	-0.00221297	-0.00219315
192	2	P	V	P3	14	no RP	no RP	-208	-218	0	-4.54483e-05	-0.000272238	-0.00049254	-0.000705529	-0.000910772	-0.00110819	-0.001298	-0.00148063	-0.00165662	-0.00182659	-0.00199111	-0.00215066	-0.00230564	-0.00245626	-0.00260262	-0.00274472	-0.00288244	-0.00301566	-0.00314426	-0.0032682	-0.00338753	-0.00350247	-0.00361337	-0.0037207	-0.00382502	-0.00392696	-0.00402713	-0.00412603	-0.00422406	-0.00432138	-0.00441793	-0.00451334	-0.00460697	-0.00469791	-0.00478499	-0.00486685	-0.00494201	-0.00500891	-0.00506602
193	2	P	V	C3	14	no RP	no RP	no RP	-225	0	0.000541334	0.000317481	0.000102729	-0.000101733	-0.000295077	-0.000476812	-0.000646756	-0.000804979	-0.000951747	-0.00108746	-0.0012126	-0.00132766	-0.00143314	-0.0015295	-0.00161713	-0.00169643	-0.00176774	-0.00183144	-0.00188793	-0.00193771	-0.00198136	-0.0020196	-0.00205328	-0.00208337	-0.00211092	-0.00213706	-0.0021629	-0.00218952	-0.00221788	-0.00224876	-0.00228273	-0.00232009	-0.00236083	-0.00240467	-0.00245101	-0.00249902	-0.00254763	-0.00259559	-0.00264156
194	2	P	V	C4	14	no RP	no RP	no RP	-210	0	-1.3362e-05	-0.000216379	-0.000415619	-0.000608973	-0.00079428	-0.000969437	-0.00113251	-0.00128184	-0.00141614	-0.00153453	-0.00163661	-0.00172243	-0.00179247	-0.00184753	-0.0018887	-0.00191721	-0.0019343	-0.00194116	-0.0019388	-0.00192797	-0.00190918	-0.00188263	-0.0018483	-0.00180596	-0.00175527	-0.00169592	-0.00162766	-0.00155046	-0.00146455	-0.00137051	-0.00126928	-0.00116213	-0.00105062	-0.00093653	-0.000821749	-0.000708142	-0.000597431	-0.000491071	-0.00039015
195	2	W	A	fp2	23	no RP	no RP	-162	-218	0	-0.000906496	-0.000962177	-0.00101647	-0.00106992	-0.00112323	-0.00117725	-0.00123292	-0.00129124	-0.00135318	-0.00141961	-0.00149124	-0.00156856	-0.0016518	-0.0017409	-0.00183548	-0.00193492	-0.00203834	-0.00214468	-0.00225277	-0.00236141	-0.00246942	-0.00257575	-0.00267951	-0.00278004	-0.00287694	-0.00297005	-0.00305948	-0.00314551	-0.00322859	-0.00330928	-0.00338816	-0.00346578	-0.00354259	-0.00361894	-0.00369496	-0.00377061	-0.00384567	-0.00391973	-0.00399225
196	2	W	A	cz	23	no RP	no RP	-795	-798	0	0.000603861	0.000548029	0.000487706	0.000423333	0.00035536	0.000284228	0.000210358	0.000134148	5.59798e-05	-2.37717e-05	-0.000104722	-0.000186462	-0.000268544	-0.000350472	-0.0004317	-0.000511638	-0.000589669	-0.000665165	-0.000737523	-0.000806191	-0.000870701	-0.000930702	-0.000985989	-0.00103652	-0.00108242	-0.00112402	-0.00116178	-0.00119634	-0.00122845	-0.00125892	-0.00128864	-0.00131845	-0.00134917	-0.00138152	-0.0014161	-0.00145332	-0.00149346	-0.0015366	-0.00158264
197	2	W	A	P3	23	no RP	no RP	-291	-350	0	0.00154323	0.0017172	0.00188274	0.0020392	0.00218592	0.00232231	0.00244782	0.00256199	0.00266444	0.00275494	0.00283343	0.00290001	0.002955	0.00299891	0.00303245	0.00305646	0.00307191	0.00307983	0.00308127	0.00307718	0.00306843	0.0030557	0.00303946	0.00301993	0.00299705	0.00297053	0.00293981	0.00290415	0.00286261	0.00281418	0.00275778	0.00269237	0.00261696	0.00253071	0.00243297	0.00232326	0.00220135	0.00206725	0.00192116
198	2	W	A	C3	23	no RP	no RP	-409	-979	0	0.00158098	0.00160397	0.00162207	0.00163546	0.00164429	0.00164874	0.00164894	0.00164506	0.00163724	0.00162568	0.00161059	0.00159229	0.00157113	0.00154757	0.00152217	0.00149553	0.00146833	0.00144126	0.00141501	0.00139021	0.00136742	0.00134704	0.00132932	0.00131432	0.00130189	0.00129166	0.00128303	0.00127526	0.00126739	0.0012584	0.00124715	0.0012325	0.00121334	0.00118863	0.00115744	0.00111902	0.00107278	0.00101833	0.000955479
199	2	W	A	C4	23	no RP	no RP	no RP	-978	0	-0.00198242	-0.00189427	-0.00180687	-0.00172086	-0.00163671	-0.00155472	-0.00147503	-0.00139768	-0.00132258	-0.00124964	-0.00117869	-0.00110962	-0.00104232	-0.000976764	-0.000912978	-0.000851073	-0.00079123	-0.000733685	-0.000678717	-0.000626626	-0.000577708	-0.000532239	-0.000490456	-0.00045255	-0.000418661	-0.000388887	-0.000363294	-0.000341931	-0.000324854	-0.000312145	-0.000303929	-0.000300391	-0.000301782	-0.000308411	-0.000320634	-0.000338822	-0.000363337	-0.000394487	-0.000432489
200	3	M	A	fp1	16	no RP	no RP	no RP	no RP	0	-0.00489949	-0.00489763	-0.00490328	-0.00491659	-0.00493762	-0.00496632	-0.00500253	-0.00504598	-0.00509629	-0.00515295	-0.00521539	-0.0052829	-0.00535472	-0.00543002	-0.00550791	-0.00558748	-0.00566776	-0.00574781	-0.00582665	-0.00590334	-0.00597695	-0.00604659	-0.00611142	-0.00617067	-0.00622362	-0.00626962	-0.0063081	-0.0063386	-0.00636071	-0.00637413	-0.00637865	-0.00637418	-0.00636069	-0.00633829	-0.00630719	-0.0062677	-0.00622021	-0.00616521	-0.00610327
201	3	M	A	fp2	17	no RP	no RP	no RP	no RP	0	-0.00170122	-0.00170005	-0.00170623	-0.00171975	-0.00174062	-0.00176877	-0.00180412	-0.00184652	-0.00189574	-0.0019515	-0.00201339	-0.00208091	-0.00215346	-0.00223035	-0.00231075	-0.0023938	-0.00247852	-0.00256392	-0.00264897	-0.00273263	-0.0028139	-0.0028918	-0.00296545	-0.00303402	-0.00309677	-0.00315307	-0.0032024	-0.0032443	-0.00327844	-0.00330456	-0.00332247	-0.00333206	-0.00333329	-0.00332616	-0.00331075	-0.00328717	-0.0032556	-0.00321626	-0.00316942
202	3	M	A	cz	20	no RP	no RP	no RP	no RP	0	0.00128972	0.00126623	0.00123472	0.00119536	0.00114833	0.00109383	0.00103213	0.000963537	0.000888491	0.000807532	0.000721332	0.000630706	0.000536602	0.00044009	0.000342338	0.000244579	0.000148067	5.40361e-05	-3.63453e-05	-0.000122013	-0.000202036	-0.000275641	-0.000342219	-0.00040133	-0.000452691	-0.000496156	-0.000531687	-0.000559327	-0.000579165	-0.000591306	-0.000595855	-0.000592895	-0.000582489	-0.000564677	-0.000539494	-0.000506991	-0.000467255	-0.000420442	-0.000366801
203	3	M	A	P3	20	no RP	no RP	no RP	no RP	0	0.00189047	0.00187706	0.00185502	0.00182464	0.00178622	0.00174012	0.00168674	0.00162656	0.00156013	0.00148812	0.00141129	0.00133048	0.00124663	0.00116076	0.00107393	0.000987227	0.000901726	0.000818461	0.000738385	0.000662347	0.000591068	0.000525124	0.000464941	0.0004108	0.000362848	0.000321122	0.00028557	0.000256091	0.000232559	0.000214853	0.000202878	0.000196575	0.000195933	0.000200977	0.000211761	0.000228347	0.000250783	0.000279073	0.00031316
204	3	M	A	C3	20	no RP	no RP	no RP	no RP	0	0.0005633	0.00054227	0.000514793	0.000480934	0.000440755	0.000394335	0.000341789	0.000283286	0.000219072	0.000149489	7.49897e-05	-3.85202e-06	-8.63398e-05	-0.000171663	-0.000258916	-0.000347124	-0.000435283	-0.000522396	-0.000607511	-0.000689758	-0.000768372	-0.000842709	-0.000912251	-0.000976609	-0.00103551	-0.00108879	-0.00113635	-0.00117817	-0.00121425	-0.0012446	-0.00126924	-0.00128817	-0.00130138	-0.00130884	-0.00131054	-0.00130646	-0.00129666	-0.00128124	-0.00126038
205	3	M	A	C4	20	no RP	no RP	no RP	no RP	0	0.00259403	0.00258834	0.00257248	0.00254669	0.00251131	0.00246676	0.00241357	0.00235239	0.00228396	0.00220918	0.00212906	0.00204471	0.00195736	0.0018683	0.00177888	0.00169041	0.00160417	0.00152134	0.00144297	0.00136993	0.0013029	0.00124234	0.00118853	0.00114152	0.0011012	0.0010673	0.00103948	0.00101731	0.00100036	0.000988213	0.000980509	0.000976954	0.000977339	0.000981537	0.000989499	0.00100123	0.00101679	0.00103621	0.00105956
206	3	W	A	fp1	21	no RP	no RP	-432	-446	0	0.00239543	0.00231255	0.00223231	0.00215482	0.00208023	0.00200871	0.00194041	0.00187553	0.00181423	0.00175669	0.00170303	0.00165338	0.00160781	0.00156638	0.00152909	0.00149591	0.00146676	0.00144155	0.00142012	0.00140233	0.00138798	0.00137686	0.00136874	0.00136339	0.00136057	0.00136004	0.00136157	0.00136495	0.00136994	0.00137636	0.00138401	0.00139272	0.00140233	0.00141272	0.00142377	0.00143538	0.00144748	0.00146002	0.00147297
207	3	W	A	fp2	21	no RP	no RP	no RP	-1151	0	0.000717816	0.000632309	0.00054918	0.000468737	0.000391324	0.000317299	0.000247021	0.000180832	0.000119044	6.19318e-05	9.72496e-06	-3.73893e-05	-7.92677e-05	-0.000115808	-0.000146945	-0.000172644	-0.000192898	-0.000207723	-0.000217158	-0.000221265	-0.000220139	-0.000213907	-0.000202731	-0.000186814	-0.000166397	-0.000141763	-0.000113236	-8.11807e-05	-4.59998e-05	-8.12449e-06	3.1994e-05	7.3898e-05	0.000117136	0.000161279	0.000205928	0.000250733	0.000295399	0.000339694	0.00038345
208	3	W	A	cz	22	no RP	no RP	-401	-413	1	2.62233e-05	-2.50227e-05	-7.24324e-05	-0.000115692	-0.000154519	-0.000188689	-0.000218051	-0.000242545	-0.000262203	-0.000277155	-0.000287612	-0.000293857	-0.000296229	-0.000295102	-0.000290868	-0.000283917	-0.000274626	-0.000263344	-0.000250388	-0.000236041	-0.000220552	-0.000204145	-0.000187021	-0.000169368	-0.000151363	-0.00013318	-0.000114997	-9.69884e-05	-7.93303e-05	-6.2185e-05	-4.56903e-05	-2.99443e-05	-1.49903e-05	-8.02528e-07	1.27257e-05	2.57892e-05	3.86735e-05	5.17501e-05	6.54641e-05
209	3	W	A	P3	22	no RP	no RP	no RP	no RP	1	0.000527284	0.000494143	0.00046313	0.000434552	0.000408729	0.00038597	0.000366556	0.000350718	0.000338634	0.000330414	0.00032611	0.000325715	0.000329174	0.000336391	0.000347239	0.000361574	0.000379239	0.000400072	0.000423911	0.000450591	0.000479935	0.000511755	0.000545837	0.000581938	0.000619781	0.00065905	0.00069939	0.000740406	0.000781667	0.000822722	0.000863108	0.000902378	0.000940112	0.000975948	0.0010096	0.00104086	0.00106965	0.001096	0.00112002
210	3	W	A	C3	22	no RP	no RP	-390	-398	1	0.000473198	0.000409008	0.000345429	0.000282836	0.000221658	0.000162367	0.000105449	5.13878e-05	6.44315e-07	-4.6354e-05	-8.92227e-05	-0.000127624	-0.000161269	-0.000189913	-0.000213358	-0.000231448	-0.000244065	-0.000251133	-0.00025262	-0.000248542	-0.00023897	-0.000224037	-0.000203942	-0.000178951	-0.000149399	-0.000115684	-7.82685e-05	-3.76671e-05	5.55781e-06	5.08112e-05	9.74833e-05	0.000144971	0.000192702	0.000240158	0.000286899	0.00033258	0.000376964	0.00041993	0.000461469
211	3	W	A	C4	22	no RP	no RP	-413	-417	1	-0.000322959	-0.00035279	-0.000378278	-0.000399281	-0.000415689	-0.000427452	-0.000434604	-0.000437282	-0.00043573	-0.000430301	-0.000421449	-0.000409718	-0.000395721	-0.000380119	-0.000363601	-0.000346863	-0.000330581	-0.0003154	-0.000301921	-0.000290683	-0.000282169	-0.000276787	-0.000274878	-0.000276702	-0.000282445	-0.000292214	-0.00030604	-0.000323877	-0.0003456	-0.000371001	-0.000399779	-0.000431535	-0.000465767	-0.000501867	-0.000539123	-0.00057673	-0.000613804	-0.000649398	-0.000682533
212	3	S	A	fp1	35	no RP	no RP	no RP	no RP	1	0.00109505	0.00110405	0.00111218	0.00111963	0.00112672	0.00113382	0.00114139	0.00114982	0.00115948	0.00117063	0.00118341	0.0011978	0.00121368	0.0012308	0.00124882	0.00126735	0.001286	0.00130438	0.00132221	0.00133927	0.00135547	0.00137086	0.0013856	0.00139998	0.00141435	0.00142911	0.00144465	0.00146131	0.00147931	0.00149874	0.00151953	0.0015414	0.00156396	0.00158665	0.00160882	0.00162979	0.00164886	0.0016654	0.0016789
213	3	S	A	fp2	34	no RP	no RP	-2	no RP	1	0.00224768	0.00228996	0.00233038	0.00236924	0.002407	0.00244417	0.00248133	0.00251897	0.0025575	0.00259718	0.00263808	0.00268005	0.00272277	0.00276573	0.00280831	0.0028498	0.00288949	0.00292671	0.00296091	0.00299168	0.00301879	0.00304223	0.00306218	0.00307899	0.00309317	0.0031053	0.00311599	0.0031258	0.00313519	0.00314444	0.00315366	0.00316272	0.00317129	0.0031789	0.00318491	0.00318863	0.00318939	0.00318655	0.00317961
214	3	S	A	cz	34	no RP	no RP	-22	no RP	1	0.0021004	0.00210074	0.00210173	0.00210265	0.00210296	0.00210238	0.00210091	0.00209886	0.00209679	0.00209548	0.00209587	0.00209891	0.0021055	0.00211639	0.00213209	0.00215278	0.0021783	0.00220813	0.00224141	0.00227698	0.00231351	0.00234956	0.00238371	0.00241467	0.00244139	0.00246314	0.00247952	0.00249052	0.0024965	0.00249807	0.00249612	0.00249161	0.00248555	0.00247887	0.00247232	0.0024664	0.00246134	0.00245706	0.0024532
215	3	S	A	P3	34	no RP	no RP	-33	no RP	1	0.00111791	0.00106821	0.00101852	0.00096955	0.000922137	0.000877237	0.000835836	0.000798884	0.000767222	0.000741522	0.000722234	0.000709557	0.000703428	0.000703533	0.000709336	0.000720122	0.000735051	0.00075322	0.000773724	0.000795719	0.000818472	0.000841396	0.000864082	0.000886296	0.00090797	0.00092917	0.000950049	0.000970795	0.000991568	0.00101245	0.00103339	0.00105419	0.00107451	0.00109383	0.00111155	0.00112697	0.00113939	0.00114815	0.00115269
216	3	S	A	C3	33	no RP	no RP	-38	0	1	0.00158476	0.0015444	0.00150532	0.00146861	0.0014355	0.00140721	0.0013849	0.00136955	0.00136189	0.00136234	0.00137096	0.00138746	0.00141122	0.00144135	0.00147676	0.00151625	0.00155858	0.00160261	0.0016473	0.00169188	0.00173577	0.00177868	0.00182059	0.00186165	0.00190222	0.00194271	0.00198356	0.00202511	0.00206757	0.00211095	0.00215499	0.00219923	0.00224296	0.00228534	0.00232542	0.00236226	0.00239497	0.00242285	0.00244543
217	3	S	A	C4	34	no RP	no RP	-12	no RP	1	0.00216163	0.00213025	0.00210097	0.00207473	0.00205248	0.00203517	0.00202365	0.00201862	0.00202053	0.00202957	0.00204561	0.00206823	0.00209672	0.0021301	0.00216722	0.00220679	0.00224743	0.0022878	0.00232663	0.00236279	0.00239535	0.00242359	0.00244706	0.00246553	0.00247897	0.00248752	0.00249142	0.00249095	0.00248637	0.00247787	0.00246551	0.00244923	0.00242882	0.00240396	0.00237428	0.00233933	0.00229874	0.0022522	0.00219957
218	3	W	O	fp1	23	no RP	no RP	no RP	no RP	0	-0.00423795	-0.00416373	-0.00408314	-0.00399681	-0.00390538	-0.00380944	-0.00370954	-0.00360614	-0.00349962	-0.00339029	-0.00327841	-0.00316418	-0.00304783	-0.0029296	-0.00280981	-0.00268883	-0.00256715	-0.0024454	-0.00232426	-0.00220452	-0.00208704	-0.00197267	-0.00186226	-0.00175659	-0.00165633	-0.00156203	-0.00147407	-0.00139267	-0.00131785	-0.0012495	-0.00118736	-0.00113106	-0.00108016	-0.0010342	-0.000992696	-0.000955227	-0.000921424	-0.000890998	-0.000863739
219	3	W	O	fp2	23	no RP	no RP	no RP	no RP	0	-0.00124808	-0.00120993	-0.00116753	-0.0011212	-0.00107122	-0.00101786	-0.000961308	-0.000901721	-0.000839198	-0.000773808	-0.000705613	-0.000634691	-0.000561164	-0.000485222	-0.000407137	-0.000327285	-0.000246144	-0.000164293	-8.2387e-05	-1.13388e-06	7.87429e-05	0.00015654	0.000231612	0.000303399	0.00037146	0.000435491	0.000495333	0.000550972	0.000602521	0.000650195	0.000694278	0.000735084	0.000772925	0.000808072	0.000840729	0.000870998	0.000898874	0.000924236	0.000946864
220	3	W	O	cz	23	3	-393	-331	-328	0	-0.00161914	-0.00154501	-0.0014718	-0.00139989	-0.00132953	-0.0012609	-0.00119403	-0.00112887	-0.00106529	-0.00100307	-0.000941962	-0.000881706	-0.000822067	-0.000762862	-0.000703987	-0.000645445	-0.000587357	-0.000529975	-0.000473672	-0.000418933	-0.00036633	-0.000316498	-0.000270111	-0.000227857	-0.000190408	-0.000158398	-0.000132403	-0.000112925	-0.000100381	-9.51003e-05	-9.73213e-05	-0.000107192	-0.000124773	-0.00015004	-0.00018289	-0.000223147	-0.000270566	-0.000324832	-0.000385553
221	3	W	O	P3	23	2	-394	-326	-305	0	-0.0016248	-0.00158954	-0.00155557	-0.00152312	-0.00149234	-0.00146323	-0.00143566	-0.00140938	-0.00138401	-0.00135908	-0.00133403	-0.0013083	-0.00128132	-0.0012526	-0.00122171	-0.00118837	-0.00115246	-0.00111405	-0.00107336	-0.00103084	-0.00098704	-0.000942694	-0.000898619	-0.000855715	-0.000814927	-0.000777215	-0.000743523	-0.000714755	-0.000691759	-0.000675311	-0.00066611	-0.00066477	-0.000671819	-0.000687696	-0.000712754	-0.000747267	-0.000791422	-0.000845325	-0.00090898
222	3	W	O	C3	22	no RP	no RP	no RP	-5	0	-0.000928868	-0.000849741	-0.000770855	-0.000693118	-0.000617336	-0.000544186	-0.000474204	-0.00040778	-0.000345157	-0.000286443	-0.000231623	-0.000180578	-0.000133102	-8.89313e-05	-4.77662e-05	-9.29929e-06	2.67596e-05	6.06656e-05	9.26271e-05	0.0001228	0.000151287	0.000178133	0.000203325	0.000226793	0.000248403	0.000267969	0.000285248	0.000299947	0.000311727	0.0003202	0.000324939	0.000325479	0.000321331	0.000311992	0.000296956	0.000275734	0.000247868	0.000212959	0.000170691
223	3	W	O	C4	23	no RP	no RP	-178	-313	0	-0.000590919	-0.000492666	-0.000391698	-0.000288913	-0.000185163	-8.123e-05	2.22039e-05	0.000124562	0.000225375	0.000324275	0.000420985	0.000515299	0.000607066	0.00069617	0.00078251	0.000865977	0.000946438	0.00102373	0.00109764	0.00116793	0.00123433	0.00129653	0.00135422	0.00140703	0.00145461	0.00149655	0.00153247	0.00156194	0.00158456	0.00159991	0.00160759	0.00160725	0.00159858	0.00158136	0.00155543	0.00152076	0.00147744	0.00142569	0.00136589
224	3	M	O	fp1	33	no RP	no RP	-262	-186	0	0.00363036	0.00366275	0.00369558	0.00372846	0.003761	0.00379285	0.00382368	0.00385317	0.00388101	0.00390694	0.00393069	0.00395199	0.00397059	0.00398625	0.00399875	0.00400788	0.00401347	0.00401537	0.00401349	0.00400783	0.00399844	0.0039855	0.00396925	0.00395005	0.00392838	0.00390477	0.00387987	0.00385438	0.00382905	0.00380466	0.00378199	0.00376177	0.0037447	0.00373138	0.0037223	0.00371784	0.00371824	0.00372359	0.00373383
225	3	M	O	fp2	33	no RP	no RP	no RP	no RP	0	0.00237024	0.00238381	0.0023997	0.00241755	0.00243695	0.00245749	0.00247873	0.00250024	0.00252159	0.00254231	0.00256196	0.00258007	0.00259619	0.00260988	0.00262072	0.00262831	0.0026323	0.00263242	0.00262843	0.00262021	0.00260774	0.00259111	0.00257053	0.00254634	0.00251896	0.00248894	0.00245692	0.00242361	0.00238975	0.00235612	0.00232348	0.00229255	0.00226399	0.00223835	0.00221612	0.00219762	0.0021831	0.00217262	0.00216614
226	3	M	O	cz	33	2	-309	-477	-293	0	0.00357516	0.00361277	0.00365471	0.00370046	0.00374946	0.0038011	0.00385474	0.0039097	0.00396532	0.00402089	0.0040757	0.00412906	0.00418024	0.00422856	0.00427337	0.00431404	0.00435	0.00438077	0.00440593	0.00442518	0.00443834	0.00444532	0.00444618	0.0044411	0.00443034	0.00441431	0.00439348	0.00436844	0.00433979	0.00430822	0.00427441	0.00423903	0.00420273	0.0041661	0.00412967	0.00409391	0.00405917	0.00402573	0.00399375
227	3	M	O	P3	33	2	-298	-835	-238	0	0.00362638	0.00373434	0.00384361	0.0039531	0.00406168	0.00416828	0.00427182	0.0043713	0.00446576	0.00455431	0.00463614	0.00471047	0.00477665	0.00483405	0.00488216	0.00492054	0.00494885	0.00496683	0.00497436	0.00497141	0.00495809	0.00493462	0.00490137	0.00485882	0.00480756	0.00474828	0.00468178	0.00460892	0.00453066	0.00444795	0.0043618	0.00427319	0.00418309	0.00409243	0.00400207	0.0039128	0.00382532	0.00374024	0.00365804
228	3	M	O	C3	33	2	-315	-292	-232	0	0.00483232	0.00492089	0.00501236	0.00510563	0.00519952	0.00529287	0.00538446	0.00547312	0.00555768	0.00563701	0.00571004	0.00577574	0.00583318	0.00588153	0.00592007	0.00594821	0.00596551	0.0059717	0.00596668	0.00595056	0.0059236	0.0058863	0.00583929	0.00578341	0.0057196	0.00564898	0.00557273	0.00549215	0.00540856	0.0053233	0.00523769	0.00515299	0.00507038	0.00499092	0.00491557	0.00484512	0.00478018	0.00472122	0.0046685
229	3	M	O	C4	33	2	-302	-492	-466	0	0.00250627	0.0025439	0.00258555	0.00263081	0.00267921	0.00273023	0.00278334	0.00283798	0.00289355	0.00294941	0.00300491	0.00305933	0.00311197	0.00316207	0.0032089	0.00325173	0.00328988	0.00332269	0.00334963	0.00337024	0.0033842	0.0033913	0.00339147	0.00338479	0.00337147	0.00335183	0.00332635	0.00329559	0.00326022	0.00322097	0.00317862	0.00313399	0.00308786	0.00304101	0.00299419	0.00294806	0.0029032	0.00286012	0.00281921
230	3	S	O	fp1	40	no RP	no RP	-72	no RP	1	0.000347944	0.00034164	0.000335591	0.000329931	0.000324687	0.000319802	0.000315158	0.000310603	0.000305979	0.000301147	0.000296012	0.000290539	0.000284757	0.000278761	0.000272701	0.00026676	0.000261134	0.000256004	0.00025151	0.000247731	0.000244668	0.000242228	0.000240227	0.00023839	0.000236364	0.000233741	0.000230084	0.000224951	0.000217931	0.000208665	0.000196874	0.000182379	0.000165108	0.000145101	0.000122505	9.7551e-05	7.05389e-05	4.18085e-05	1.17145e-05
231	3	S	O	fp2	40	no RP	no RP	-690	no RP	1	0.000775344	0.000758124	0.000739336	0.000719247	0.000698089	0.000676077	0.000653413	0.000630303	0.000606961	0.000583617	0.000560517	0.000537914	0.000516065	0.00049521	0.000475557	0.000457263	0.00044041	0.00042499	0.000410892	0.000397897	0.000385676	0.000373801	0.00036176	0.000348977	0.000334838	0.000318725	0.000300047	0.000278269	0.000252939	0.000223715	0.000190374	0.000152828	0.000111122	6.54252e-05	1.60221e-05	-3.67125e-05	-9.23368e-05	-0.000150367	-0.000210298
232	3	S	O	P3	41	no RP	no RP	-723	-719	1	-0.000557439	-0.000555437	-0.000549552	-0.000539829	-0.000526412	-0.000509517	-0.000489407	-0.000466364	-0.000440664	-0.000412553	-0.00038223	-0.000349842	-0.000315479	-0.000279182	-0.000240962	-0.000200823	-0.000158789	-0.00011493	-6.93922e-05	-2.24119e-05	2.5666e-05	7.43831e-05	0.00012317	0.000171357	0.000218199	0.000262898	0.000304639	0.00034262	0.000376089	0.000404368	0.000426879	0.000443163	0.000452889	0.000455858	0.000452001	0.000441361	0.000424085	0.000400399	0.000370596
233	3	S	O	C3	41	no RP	no RP	no RP	-179	1	-0.00128288	-0.00129255	-0.00129934	-0.00130324	-0.00130432	-0.00130272	-0.0012986	-0.00129215	-0.00128353	-0.00127287	-0.00126028	-0.00124579	-0.0012294	-0.00121106	-0.00119068	-0.00116818	-0.00114345	-0.00111643	-0.00108708	-0.00105545	-0.00102165	-0.000985887	-0.000948478	-0.000909822	-0.000870409	-0.000830799	-0.000791605	-0.000753464	-0.000717019	-0.000682896	-0.000651687	-0.000623933	-0.000600121	-0.000580672	-0.00056594	-0.000556215	-0.000551725	-0.000552632	-0.000559039
234	3	S	O	C4	41	no RP	no RP	-709	-707	1	0.000119067	0.000105713	9.1106e-05	7.55667e-05	5.94298e-05	4.30497e-05	2.68037e-05	1.10955e-05	-3.6439e-06	-1.69592e-05	-2.8379e-05	-3.74311e-05	-4.36635e-05	-4.66718e-05	-4.61299e-05	-4.18215e-05	-3.36675e-05	-2.17454e-05	-6.29877e-06	1.2262e-05	3.33678e-05	5.63058e-05	8.02419e-05	0.000104248	0.000127334	0.000148485	0.000166698	0.000181016	0.000190566	0.000194582	0.000192433	0.000183637	0.000167871	0.000144968	0.000114913	7.78254e-05	3.39432e-05	-1.63971e-05	-7.27794e-05
235	3	P	X	fp1	33	no RP	no RP	-94	-95	0	0.00188524	0.00187758	0.00186775	0.0018557	0.00184138	0.00182474	0.00180574	0.00178435	0.00176055	0.00173432	0.00170567	0.00167461	0.00164118	0.00160544	0.00156747	0.00152742	0.00148544	0.00144175	0.00139662	0.00135033	0.00130325	0.00125576	0.0012083	0.00116136	0.00111542	0.00107102	0.0010287	0.000989009	0.000952512	0.000919754	0.000891263	0.000867541	0.000849048	0.000836194	0.000829328	0.000828733	0.000834616	0.000847104	0.00086624
236	3	P	X	fp2	33	no RP	no RP	-85	-75	0	0.00196378	0.00195132	0.00193621	0.00191849	0.00189819	0.00187534	0.00184997	0.00182215	0.00179192	0.00175938	0.00172461	0.00168778	0.00164906	0.00160868	0.00156693	0.00152415	0.00148076	0.00143722	0.00139406	0.00135183	0.00131116	0.00127268	0.00123706	0.00120495	0.00117699	0.00115378	0.00113585	0.00112368	0.00111767	0.00111812	0.00112523	0.00113911	0.00115974	0.00118702	0.00122073	0.00126055	0.00130607	0.00135681	0.00141217
237	3	P	X	cz	37	pre-set	-1242	-1050	-1061	0	0.00174138	0.00178254	0.00182343	0.0018639	0.00190377	0.00194289	0.0019811	0.00201825	0.0020542	0.00208879	0.0021219	0.0021534	0.00218318	0.00221111	0.00223713	0.00226114	0.00228311	0.00230301	0.00232083	0.00233662	0.00235044	0.00236237	0.00237253	0.00238108	0.00238819	0.00239404	0.00239886	0.00240291	0.00240643	0.00240972	0.00241307	0.00241681	0.00242123	0.00242666	0.00243338	0.00244169	0.00245182	0.00246397	0.0024783
238	3	P	X	P3	37	pre-set	-1287	-1034	-996	0	0.000155947	0.000194116	0.000233072	0.000272823	0.000313391	0.000354807	0.000397101	0.000440301	0.000484421	0.000529456	0.00057537	0.000622096	0.000669524	0.000717502	0.000765839	0.000814303	0.000862633	0.000910535	0.000957702	0.00100381	0.00104855	0.00109159	0.00113265	0.00117146	0.00120778	0.00124141	0.0012722	0.00130005	0.00132491	0.00134682	0.00136584	0.00138214	0.00139589	0.00140734	0.00141676	0.00142443	0.00143063	0.00143565	0.00143971
239	3	P	X	C3	37	pre-set	-1231	-1035	-1027	0	0.00146013	0.00147018	0.00147836	0.0014847	0.00148925	0.00149208	0.00149328	0.00149292	0.00149109	0.00148786	0.00148326	0.00147734	0.00147008	0.00146147	0.00145144	0.00143994	0.00142687	0.00141215	0.00139571	0.00137749	0.00135744	0.00133556	0.00131189	0.0012865	0.00125952	0.00123115	0.00120163	0.00117127	0.00114044	0.00110956	0.00107911	0.00104959	0.00102153	0.000995473	0.000971956	0.000951496	0.000934573	0.000921608	0.000912953
240	3	P	X	C4	37	pre-set	-1287	-1076	-1084	0	0.00177545	0.00181208	0.0018487	0.00188503	0.00192081	0.0019558	0.00198979	0.00202261	0.00205412	0.00208419	0.00211277	0.00213978	0.00216523	0.00218911	0.00221149	0.00223243	0.00225205	0.0022705	0.00228793	0.00230454	0.00232053	0.00233611	0.00235151	0.00236695	0.00238263	0.00239875	0.0024155	0.00243305	0.00245153	0.00247107	0.00249178	0.00251372	0.00253695	0.00256148	0.00258728	0.0026143	0.00264246	0.00267163	0.00270163
241	3	P	V	fp1	18	no RP	no RP	-149	-157	0	-0.000938505	-0.000937461	-0.000935741	-0.000933864	-0.000932289	-0.000931409	-0.000931556	-0.000933011	-0.000936017	-0.000940791	-0.000947534	-0.000956444	-0.000967719	-0.000981562	-0.000998179	-0.00101778	-0.00104054	-0.00106664	-0.00109619	-0.00112924	-0.00116577	-0.00120565	-0.00124869	-0.00129459	-0.00134295	-0.00139333	-0.00144519	-0.001498	-0.00155119	-0.00160426	-0.00165672	-0.00170814	-0.0017582	-0.00180662	-0.00185321	-0.00189782	-0.00194035	-0.00198072	-0.00201883
242	3	P	V	fp2	18	no RP	no RP	-117	-112	0	-0.00129203	-0.00125632	-0.00121933	-0.00118163	-0.00114374	-0.00110612	-0.00106915	-0.00103319	-0.000998573	-0.000965598	-0.000934578	-0.000905837	-0.000879714	-0.00085657	-0.000836786	-0.000820754	-0.000808861	-0.00080147	-0.000798897	-0.000801386	-0.00080909	-0.000822051	-0.000840193	-0.000863315	-0.000891092	-0.000923093	-0.000958795	-0.000997615	-0.00103894	-0.00108216	-0.00112671	-0.00117205	-0.00121773	-0.00126338	-0.00130868	-0.00135338	-0.00139728	-0.00144019	-0.00148191
243	3	P	V	cz	18	pre-set	-1307	-459	-1081	0	-0.00446104	-0.00446212	-0.00446145	-0.00445905	-0.0044549	-0.00444896	-0.00444115	-0.00443141	-0.00441964	-0.00440579	-0.0043898	-0.00437164	-0.00435134	-0.00432895	-0.00430462	-0.00427851	-0.00425091	-0.0042221	-0.00419246	-0.00416238	-0.00413227	-0.00410252	-0.00407352	-0.00404558	-0.00401897	-0.00399387	-0.00397039	-0.00394855	-0.00392827	-0.00390944	-0.00389185	-0.00387525	-0.00385935	-0.0038438	-0.00382823	-0.0038122	-0.00379525	-0.00377688	-0.00375655
244	3	P	V	P3	18	pre-set	-1304	no RP	-1089	0	-0.00364436	-0.00365047	-0.00366061	-0.00367476	-0.00369278	-0.00371447	-0.00373948	-0.00376737	-0.00379761	-0.00382957	-0.00386257	-0.00389584	-0.00392861	-0.00396009	-0.00398952	-0.0040162	-0.00403947	-0.0040588	-0.00407373	-0.00408391	-0.00408905	-0.00408898	-0.00408358	-0.00407278	-0.00405657	-0.00403495	-0.00400794	-0.00397558	-0.00393794	-0.00389507	-0.00384707	-0.00379402	-0.003736	-0.00367309	-0.00360534	-0.00353277	-0.00345535	-0.00337305	-0.00328577
245	3	P	V	C3	18	pre-set	-1295	-571	-574	0	-0.0043184	-0.00432836	-0.00433792	-0.00434769	-0.00435821	-0.0043699	-0.00438305	-0.00439778	-0.00441404	-0.00443162	-0.00445011	-0.00446899	-0.00448759	-0.00450518	-0.00452097	-0.00453423	-0.00454426	-0.00455048	-0.00455245	-0.0045499	-0.00454273	-0.00453105	-0.00451511	-0.00449535	-0.00447235	-0.00444679	-0.00441942	-0.00439101	-0.00436234	-0.00433414	-0.00430705	-0.00428163	-0.00425828	-0.00423722	-0.00421853	-0.00420206	-0.00418749	-0.00417429	-0.00416175
246	3	P	V	C4	18	pre-set	-1307	-1024	-1051	0	-0.00391942	-0.00387974	-0.00383572	-0.00378768	-0.00373591	-0.00368072	-0.00362244	-0.00356139	-0.00349797	-0.00343258	-0.00336571	-0.0032979	-0.00322972	-0.00316182	-0.00309489	-0.00302967	-0.0029669	-0.00290736	-0.00285178	-0.00280088	-0.00275529	-0.00271553	-0.002682	-0.00265492	-0.00263436	-0.00262018	-0.00261206	-0.00260954	-0.00261198	-0.00261864	-0.00262871	-0.00264129	-0.00265546	-0.00267031	-0.00268492	-0.0026984	-0.0027099	-0.00271862	-0.0027238
247	3	W	A	fp1	20	no RP	no RP	-96	-101	0	0.000747225	0.000718791	0.000697785	0.000684237	0.000678014	0.000678815	0.000686178	0.000699494	0.000718039	0.000741001	0.000767521	0.000796731	0.000827781	0.000859885	0.000892343	0.000924563	0.000956077	0.000986531	0.00101568	0.00104338	0.00106951	0.00109404	0.0011169	0.00113803	0.0011573	0.00117453	0.00118946	0.00120175	0.00121099	0.00121673	0.00121851	0.00121586	0.00120836	0.00119564	0.00117745	0.00115362	0.00112415	0.00108911	0.00104871
248	3	W	A	fp2	20	no RP	no RP	-103	-111	0	0.000952179	0.000911	0.000876287	0.000848294	0.000827102	0.000812609	0.000804534	0.000802428	0.000805707	0.000813681	0.000825594	0.000840667	0.000858133	0.000877277	0.000897469	0.000918182	0.000939009	0.000959653	0.000979921	0.000999697	0.00101892	0.00103754	0.0010555	0.0010727	0.00108898	0.00110407	0.00111764	0.00112925	0.0011384	0.00114455	0.00114714	0.00114563	0.00113952	0.00112839	0.00111194	0.00108998	0.00106248	0.00102951	0.000991284
249	3	W	A	cz	20	no RP	no RP	-354	-972	0	0.00213636	0.00210005	0.00206771	0.00203955	0.00201573	0.00199628	0.00198113	0.00197013	0.00196305	0.00195962	0.00195952	0.00196243	0.00196803	0.00197605	0.00198626	0.00199848	0.00201261	0.0020286	0.00204643	0.00206614	0.00208773	0.00211122	0.00213655	0.00216361	0.00219219	0.00222195	0.00225248	0.00228322	0.00231352	0.00234265	0.00236981	0.00239416	0.00241487	0.00243112	0.00244216	0.00244734	0.0024461	0.00243801	0.00242274
250	3	W	A	P3	20	no RP	no RP	-337	-349	0	0.00019848	0.000149075	0.000103122	6.10501e-05	2.31561e-05	-1.04035e-05	-3.96069e-05	-6.45498e-05	-8.54181e-05	-0.000102457	-0.000115938	-0.000126132	-0.000133275	-0.000137553	-0.00013907	-0.00013784	-0.000133778	-0.000126709	-0.000116387	-0.000102521	-8.48104e-05	-6.29747e-05	-3.67899e-05	-6.11668e-06	2.90735e-05	6.86805e-05	0.000112466	0.000160056	0.000210948	0.000264529	0.000320095	0.000376878	0.000434079	0.000490907	0.000546611	0.000600513	0.000652031	0.000700679	0.000746067
251	3	W	A	C3	20	no RP	no RP	-101	-1449	0	0.000326522	0.00028904	0.000256896	0.000230433	0.000209937	0.000195629	0.000187668	0.000186147	0.000191106	0.000202541	0.000220408	0.000244633	0.000275114	0.00031172	0.000354292	0.000402642	0.00045655	0.000515752	0.000579925	0.000648677	0.00072153	0.000797911	0.000877147	0.000958462	0.00104099	0.00112376	0.00120577	0.00128592	0.00136313	0.00143627	0.00150426	0.00156605	0.00162068	0.00166729	0.00170513	0.00173364	0.00175242	0.00176122	0.00175995
252	3	W	A	C4	20	no RP	no RP	-350	-940	0	0.00185348	0.00180114	0.00175136	0.00170437	0.00166033	0.00161934	0.00158142	0.00154656	0.00151468	0.00148571	0.00145955	0.00143613	0.00141542	0.00139743	0.00138222	0.00136992	0.0013607	0.00135478	0.00135241	0.0013538	0.00135915	0.00136861	0.0013822	0.00139988	0.00142142	0.00144649	0.00147458	0.00150506	0.00153717	0.00157005	0.00160275	0.0016343	0.00166372	0.00169004	0.00171239	0.00172997	0.00174211	0.00174828	0.00174807
253	3	P	V	fp1	19	no RP	no RP	no RP	no RP	0	0.00145256	0.00147739	0.0015007	0.00152263	0.00154337	0.00156313	0.00158219	0.0016008	0.00161926	0.00163784	0.00165678	0.00167631	0.00169658	0.0017177	0.0017397	0.00176255	0.00178614	0.00181032	0.00183491	0.0018597	0.00188446	0.00190898	0.00193307	0.00195657	0.00197936	0.00200138	0.00202259	0.002043	0.00206262	0.00208147	0.00209957	0.0021169	0.00213339	0.00214895	0.0021634	0.00217654	0.00218809	0.00219777	0.00220525
254	3	P	V	fp2	19	no RP	no RP	no RP	no RP	0	0.00129564	0.00132779	0.00135857	0.00138809	0.00141648	0.00144391	0.00147056	0.00149663	0.00152231	0.00154775	0.00157308	0.0015984	0.00162373	0.00164903	0.0016742	0.00169908	0.00172344	0.00174705	0.00176964	0.00179097	0.00181081	0.00182899	0.00184538	0.00185994	0.00187272	0.00188385	0.00189352	0.00190201	0.00190963	0.0019167	0.00192356	0.00193051	0.00193781	0.00194563	0.00195408	0.00196316	0.0019728	0.00198282	0.00199298
255	3	P	V	cz	19	pre-set	-1346	no RP	-2500	0	0.00109395	0.00118893	0.0012797	0.00136621	0.00144848	0.00152653	0.00160044	0.00167036	0.00173644	0.00179888	0.0018579	0.00191372	0.00196658	0.00201666	0.00206413	0.00210912	0.00215168	0.00219186	0.00222964	0.00226499	0.00229785	0.00232816	0.00235588	0.00238098	0.0024035	0.00242349	0.00244109	0.00245647	0.00246985	0.00248148	0.00249165	0.00250065	0.00250874	0.00251618	0.00252317	0.00252985	0.00253629	0.0025425	0.00254842
256	3	P	V	P3	19	pre-set	-1321	no RP	no RP	0	0.000155936	0.000184308	0.000208392	0.000228434	0.000244747	0.000257711	0.000267756	0.000275359	0.00028102	0.000285254	0.000288568	0.000291451	0.000294351	0.000297662	0.000301714	0.000306771	0.000313028	0.000320623	0.000329645	0.000340151	0.00035218	0.000365765	0.000380956	0.000397829	0.000416497	0.000437117	0.000459886	0.00048503	0.000512793	0.000543421	0.000577142	0.000614151	0.000654588	0.000698524	0.000745948	0.000796761	0.000850775	0.000907719	0.00096725
257	3	P	V	C3	19	pre-set	-1349	no RP	-60	0	0.000888581	0.000949009	0.00100494	0.00105671	0.00110475	0.00114949	0.00119144	0.00123107	0.00126887	0.00130528	0.00134068	0.00137537	0.00140958	0.00144342	0.00147688	0.00150985	0.00154214	0.00157345	0.00160348	0.00163187	0.00165827	0.00168237	0.0017039	0.00172267	0.00173857	0.00175157	0.00176177	0.00176932	0.00177448	0.00177757	0.00177896	0.00177904	0.0017782	0.00177683	0.00177524	0.00177374	0.00177255	0.00177184	0.00177176
258	3	P	V	C4	19	pre-set	-1343	no RP	no RP	0	0.000933716	0.00102531	0.00111192	0.00119361	0.00127041	0.00134236	0.00140952	0.00147193	0.00152967	0.00158282	0.00163149	0.00167577	0.00171577	0.00175158	0.00178326	0.00181083	0.00183433	0.00185373	0.00186904	0.00188026	0.00188739	0.00189048	0.00188962	0.00188498	0.00187676	0.00186528	0.00185095	0.00183426	0.00181578	0.00179618	0.00177617	0.00175651	0.00173799	0.00172138	0.00170742	0.00169681	0.00169016	0.00168799	0.00169072
259	3	P	X	fp1	37	no RP	no RP	-137	-139	0	0.00134343	0.00132471	0.0013065	0.00128864	0.00127096	0.00125332	0.00123562	0.00121779	0.00119986	0.00118192	0.00116415	0.00114677	0.00113009	0.00111442	0.00110007	0.00108736	0.00107651	0.00106772	0.00106108	0.0010566	0.00105422	0.00105376	0.00105502	0.00105774	0.00106163	0.00106642	0.00107189	0.00107781	0.00108405	0.00109052	0.00109717	0.001104	0.00111106	0.00111835	0.0011259	0.00113368	0.00114162	0.00114957	0.00115732
260	3	P	X	fp2	37	no RP	no RP	-132	-127	0	0.00175945	0.00174174	0.00172395	0.00170575	0.00168683	0.0016669	0.00164572	0.00162311	0.001599	0.00157341	0.00154647	0.00151838	0.00148945	0.00146002	0.00143045	0.00140109	0.0013723	0.00134434	0.00131742	0.00129169	0.00126719	0.00124391	0.00122177	0.00120063	0.00118035	0.00116081	0.00114188	0.00112349	0.00110562	0.00108827	0.00107151	0.00105542	0.00104011	0.00102565	0.00101207	0.00099936	0.000987417	0.000976059	0.000965019
261	3	P	X	cz	38	pre-set	-1376	-1024	-1065	0	-0.000803936	-0.000825176	-0.000846032	-0.000866568	-0.000886879	-0.000907081	-0.000927291	-0.000947625	-0.00096818	-0.000989029	-0.00101022	-0.00103176	-0.00105366	-0.00107588	-0.0010984	-0.00112119	-0.00114426	-0.00116762	-0.00119133	-0.00121546	-0.00124016	-0.00126555	-0.00129184	-0.00131921	-0.00134784	-0.00137793	-0.00140963	-0.00144307	-0.00147832	-0.00151543	-0.00155438	-0.00159513	-0.00163761	-0.00168172	-0.00172736	-0.00177441	-0.00182279	-0.00187242	-0.00192325
262	3	P	X	P3	38	pre-set	-1298	-960	-926	0	-0.000594818	-0.000619606	-0.00064576	-0.000673186	-0.000701814	-0.000731581	-0.000762421	-0.000794253	-0.000826969	-0.000860433	-0.000894468	-0.000928868	-0.000963395	-0.000997794	-0.00103181	-0.00106519	-0.00109772	-0.00112921	-0.00115952	-0.00118856	-0.00121632	-0.00124281	-0.00126811	-0.00129235	-0.00131565	-0.00133817	-0.00136003	-0.00138135	-0.00140222	-0.00142267	-0.00144273	-0.00146236	-0.00148151	-0.00150011	-0.0015181	-0.00153542	-0.00155202	-0.00156791	-0.00158313
263	3	P	X	C3	38	pre-set	-1332	-1041	-1085	0	-0.000886198	-0.000899812	-0.000912847	-0.000925406	-0.000937595	-0.000949507	-0.000961207	-0.000972718	-0.000984016	-0.000995033	-0.00100566	-0.00101574	-0.00102513	-0.00103367	-0.0010412	-0.00104763	-0.00105289	-0.00105697	-0.00105994	-0.00106191	-0.00106304	-0.00106357	-0.00106373	-0.0010638	-0.00106404	-0.0010647	-0.00106598	-0.00106805	-0.00107103	-0.00107498	-0.00107994	-0.00108589	-0.0010928	-0.00110065	-0.00110941	-0.0011191	-0.00112977	-0.0011415	-0.00115445
264	3	P	X	C4	38	pre-set	-1335	-1070	-1091	0	0.000175203	0.000161455	0.000145898	0.000128443	0.000109008	8.75309e-05	6.39654e-05	3.82917e-05	1.05226e-05	-1.92878e-05	-5.10367e-05	-8.45697e-05	-0.000119684	-0.000156137	-0.000193658	-0.000231964	-0.00027077	-0.000309801	-0.000348796	-0.000387519	-0.000425767	-0.000463375	-0.000500222	-0.000536233	-0.000571375	-0.000605661	-0.000639143	-0.00067191	-0.000704084	-0.000735811	-0.000767257	-0.000798605	-0.000830043	-0.000861767	-0.000893978	-0.000926875	-0.000960663	-0.000995543	-0.00103172
265	3	W	O	fp1	35	no RP	no RP	no RP	no RP	0	0.0024767	0.00242224	0.00236831	0.00231451	0.0022605	0.00220605	0.00215102	0.00209545	0.00203946	0.00198332	0.00192736	0.00187198	0.00181757	0.00176446	0.00171293	0.00166311	0.00161504	0.0015686	0.00152355	0.00147954	0.00143616	0.00139299	0.0013496	0.00130566	0.00126091	0.00121528	0.00116879	0.00112167	0.00107425	0.00102702	0.000980509	0.0009353	0.000891949	0.000850941	0.000812644	0.000777278	0.000744896	0.000715373	0.000688421
266	3	W	O	fp2	35	no RP	no RP	-59	no RP	0	0.00210322	0.00206672	0.00203067	0.00199465	0.00195834	0.00192152	0.00188417	0.00184639	0.00180844	0.00177068	0.00173357	0.00169759	0.00166318	0.00163072	0.00160047	0.00157252	0.00154678	0.00152301	0.00150077	0.00147951	0.00145855	0.00143717	0.00141467	0.00139041	0.00136386	0.00133463	0.00130256	0.00126765	0.00123009	0.00119026	0.00114868	0.00110593	0.00106266	0.00101946	0.000976865	0.000935304	0.00089506	0.00085627	0.000818931
267	3	W	O	cz	35	no RP	no RP	-803	-748	1	-0.000582753	-0.000606382	-0.000626166	-0.00064233	-0.000655121	-0.000664778	-0.000671508	-0.000675464	-0.00067673	-0.000675319	-0.000671181	-0.000664217	-0.000654309	-0.000641345	-0.000625253	-0.000606032	-0.000583774	-0.000558687	-0.000531105	-0.000501485	-0.000470396	-0.000438501	-0.000406518	-0.00037519	-0.000345247	-0.000317366	-0.00029214	-0.000270053	-0.000251458	-0.000236572	-0.000225478	-0.000218141	-0.000214428	-0.000214139	-0.000217035	-0.000222868	-0.000231404	-0.000242446	-0.000255846
268	3	W	O	P3	35	2	-898	-747	-694	1	-0.00171676	-0.00172195	-0.00172255	-0.0017188	-0.00171097	-0.00169935	-0.00168425	-0.00166593	-0.00164461	-0.00162045	-0.00159355	-0.00156397	-0.00153172	-0.00149684	-0.00145938	-0.00141945	-0.00137724	-0.00133305	-0.0012873	-0.00124052	-0.00119334	-0.0011465	-0.00110075	-0.0010569	-0.00101569	-0.000977828	-0.000943892	-0.000914339	-0.000889466	-0.000869403	-0.000854114	-0.000843413	-0.000836988	-0.000834437	-0.000835306	-0.000839122	-0.000845435	-0.000853846	-0.000864034
269	3	W	O	C3	35	2	-699	-804	-613	1	-0.00112962	-0.00116754	-0.00119964	-0.00122609	-0.00124707	-0.00126275	-0.00127323	-0.00127856	-0.00127874	-0.0012737	-0.00126336	-0.00124763	-0.00122648	-0.00119992	-0.0011681	-0.00113128	-0.00108991	-0.00104456	-0.000995953	-0.000944966	-0.000892549	-0.000839713	-0.000787474	-0.000736801	-0.000688577	-0.000643549	-0.000602307	-0.000565261	-0.000532636	-0.000504487	-0.000480714	-0.000461106	-0.000445375	-0.000433206	-0.000424291	-0.000418366	-0.000415238	-0.000414796	-0.000417019
270	3	W	O	C4	35	2	-699	-783	-602	0	0.00010662	5.50597e-05	8.54609e-06	-3.29392e-05	-6.94841e-05	-0.00010122	-0.000128299	-0.000150869	-0.00016906	-0.000182967	-0.000192648	-0.000198122	-0.000199382	-0.000196406	-0.000189175	-0.000177705	-0.000162067	-0.000142417	-0.000119017	-9.22452e-05	-6.26016e-05	-3.06959e-05	2.76821e-06	3.70183e-05	7.12442e-05	0.000104632	0.000136401	0.000165838	0.00019233	0.000215388	0.00023466	0.000249931	0.000261117	0.000268246	0.000271439	0.000270887	0.000266825	0.000259514	0.000249219
271	4	S	A	fp1	29	no RP	no RP	no RP	-2500	0	0.000181281	0.000175576	0.000171293	0.000168041	0.000165449	0.000163197	0.000161026	0.000158753	0.000156261	0.000153494	0.000150437	0.000147086	0.000143418	0.000139371	0.000134816	0.000129545	0.000123274	0.000115643	0.000106238	9.46095e-05	8.03065e-05	6.29102e-05	4.20712e-05	1.7546e-05	-1.0773e-05	-4.28347e-05	-7.84167e-05	-0.000117124	-0.000158399	-0.000201542	-0.000245746	-0.000290137	-0.000333818	-0.000375918	-0.000415627	-0.000452238	-0.000485163	-0.000513947	-0.000538271
272	4	S	A	fp2	30	no RP	no RP	no RP	-34	0	0.000287227	0.000277281	0.000267592	0.000258065	0.000248664	0.000239419	0.000230431	0.00022186	0.000213911	0.00020681	0.000200768	0.000195951	0.000192444	0.000190227	0.000189151	0.000188944	0.000189206	0.000189438	0.000189066	0.000187473	0.000184044	0.000178204	0.000169461	0.000157441	0.000141917	0.000122829	0.000100285	7.45648e-05	4.60986e-05	1.54455e-05	-1.67409e-05	-4.97513e-05	-8.28608e-05	-0.000115367	-0.000146618	-0.000176039	-0.000203137	-0.000227506	-0.000248822
273	4	S	A	cz	33	no RP	no RP	no RP	-1421	0	0.00315268	0.00320561	0.00325378	0.00329657	0.00333352	0.00336435	0.00338903	0.00340775	0.00342094	0.00342925	0.00343346	0.00343444	0.0034331	0.00343025	0.00342662	0.0034227	0.00341881	0.00341501	0.00341111	0.00340671	0.00340123	0.00339397	0.0033842	0.00337117	0.00335426	0.00333301	0.00330716	0.00327666	0.00324174	0.0032028	0.00316049	0.00311555	0.00306884	0.00302125	0.00297362	0.0029267	0.00288114	0.00283742	0.00279585
274	4	S	A	P3	33	no RP	no RP	no RP	-59	0	0.0023574	0.00238813	0.00241348	0.00243333	0.00244774	0.00245697	0.0024615	0.002462	0.00245933	0.00245445	0.00244842	0.0024423	0.00243709	0.00243368	0.0024328	0.00243496	0.00244043	0.00244928	0.00246133	0.00247617	0.00249328	0.00251198	0.00253153	0.00255121	0.00257032	0.00258827	0.00260458	0.00261891	0.00263108	0.00264105	0.00264888	0.00265473	0.00265882	0.00266136	0.00266255	0.00266254	0.00266144	0.00265929	0.00265607
275	4	S	A	C3	33	no RP	no RP	no RP	-1434	0	0.00365458	0.00369826	0.0037367	0.00376968	0.00379715	0.00381926	0.00383634	0.00384888	0.00385755	0.0038631	0.00386638	0.00386821	0.00386937	0.00387052	0.00387217	0.00387463	0.00387803	0.00388227	0.00388707	0.003892	0.00389647	0.00389984	0.00390143	0.00390059	0.00389675	0.00388948	0.00387847	0.0038636	0.00384489	0.00382255	0.0037969	0.00376836	0.00373742	0.00370458	0.00367032	0.00363508	0.00359925	0.00356314	0.00352701
276	4	S	A	C4	33	no RP	no RP	no RP	-1428	0	0.00276865	0.00279829	0.00282572	0.00285028	0.00287145	0.00288889	0.00290248	0.00291234	0.00291881	0.00292247	0.00292406	0.00292443	0.0029245	0.00292515	0.0029272	0.00293131	0.00293797	0.00294746	0.00295986	0.002975	0.00299257	0.00301207	0.00303292	0.00305451	0.00307624	0.00309759	0.00311816	0.0031377	0.00315614	0.00317354	0.00319012	0.00320622	0.00322219	0.00323842	0.00325525	0.00327292	0.00329157	0.00331119	0.00333165
277	4	S	O	fp1	25	no RP	no RP	no RP	no RP	0	-0.00177068	-0.00167372	-0.00157846	-0.00148614	-0.00139794	-0.00131502	-0.00123846	-0.00116922	-0.00110818	-0.00105605	-0.00101342	-0.000980708	-0.000958225	-0.000946149	-0.000944564	-0.000953481	-0.000972858	-0.00100262	-0.00104266	-0.00109287	-0.0011531	-0.00122318	-0.00130289	-0.00139194	-0.00148998	-0.00159655	-0.00171106	-0.00183284	-0.00196107	-0.00209484	-0.00223312	-0.0023748	-0.00251871	-0.00266365	-0.0028084	-0.00295181	-0.00309277	-0.00323029	-0.00336345
278	4	S	O	fp2	23	no RP	no RP	no RP	no RP	0	-0.000156315	-6.87667e-05	1.78703e-05	0.000102247	0.000182994	0.000258767	0.000328287	0.000390379	0.000444002	0.000488267	0.000522453	0.000546004	0.000558527	0.000559766	0.000549584	0.000527935	0.000494834	0.000450345	0.000394564	0.000327617	0.000249665	0.000160921	6.16626e-05	-4.77362e-05	-0.000166784	-0.000294846	-0.00043113	-0.000574673	-0.000724347	-0.000878871	-0.00103683	-0.0011967	-0.0013569	-0.00151584	-0.00167195	-0.00182378	-0.00196996	-0.00210932	-0.00224088
279	4	S	O	P3	32	no RP	no RP	no RP	-204	0	0.0019535	0.00198994	0.00202261	0.00205096	0.0020745	0.00209275	0.00210529	0.00211175	0.00211183	0.00210529	0.00209196	0.00207175	0.00204459	0.00201047	0.00196939	0.00192134	0.00186632	0.00180429	0.00173521	0.00165899	0.00157556	0.00148483	0.00138671	0.00128117	0.00116822	0.00104793	0.000920478	0.000786106	0.000645173	0.00049813	0.000345525	0.000187986	2.62117e-05	-0.000139057	-0.000307053	-0.000477006	-0.000648167	-0.000819822	-0.000991308
280	4	S	O	C3	31	no RP	no RP	no RP	no RP	0	0.000335186	0.000377328	0.000419289	0.000460196	0.000499156	0.00053527	0.000567652	0.000595453	0.000617873	0.000634182	0.00064373	0.000645956	0.000640394	0.000626664	0.000604472	0.000573591	0.000533859	0.000485167	0.000427462	0.000360742	0.00028506	0.000200528	0.000107318	5.66063e-06	-0.000104152	-0.000221765	-0.000346763	-0.000478667	-0.00061694	-0.00076099	-0.000910184	-0.00106386	-0.00122133	-0.00138192	-0.00154498	-0.00170985	-0.00187592	-0.00204262	-0.00220939
281	4	S	O	C4	32	no RP	no RP	no RP	-206	0	0.00154955	0.00158575	0.00161685	0.00164223	0.00166132	0.00167361	0.00167864	0.00167607	0.00166561	0.0016471	0.00162047	0.00158574	0.00154302	0.00149249	0.00143438	0.00136894	0.00129644	0.00121714	0.00113127	0.00103904	0.000940645	0.000836243	0.000725981	0.000610004	0.000488468	0.000361558	0.000229501	9.25729e-05	-4.88923e-05	-0.000194502	-0.000343804	-0.000496297	-0.000651434	-0.000808641	-0.000967329	-0.00112691	-0.00128683	-0.00144653	-0.00160553
282	4	W	A	C4	29	no RP	no RP	-2500	-61	0	0.000484951	0.000470182	0.000453542	0.000435062	0.000414745	0.000392565	0.000368454	0.000342312	0.000313998	0.000283345	0.000250157	0.000214229	0.000175349	0.00013332	8.79705e-05	3.91686e-05	-1.31682e-05	-6.90649e-05	-0.000128485	-0.000191328	-0.000257438	-0.000326605	-0.000398579	-0.000473083	-0.000549826	-0.000628509	-0.000708839	-0.000790528	-0.000873293	-0.000956855	-0.00104093	-0.00112524	-0.00120945	-0.00129324	-0.00137621	-0.00145795	-0.00153797	-0.00161575	-0.00169072
283	4	S	A	fp1	17	2	-416	-597	-2500	0	0.000516244	0.000554267	0.000592817	0.000631213	0.000668748	0.000704699	0.000738341	0.000768959	0.000795869	0.000818437	0.000836101	0.000848398	0.000854978	0.000855621	0.000850241	0.00083889	0.000821744	0.000799093	0.000771328	0.000738924	0.000702423	0.000662414	0.000619516	0.000574357	0.000527556	0.000479704	0.000431351	0.000382996	0.000335076	0.000287971	0.000242003	0.000197439	0.000154497	0.000113347	7.41087e-05	3.68468e-05	1.5681e-06	-3.17847e-05	-6.33366e-05
284	4	S	A	fp2	17	2	-428	-322	-64	0	0.000140431	0.000189372	0.000235806	0.000278677	0.000317003	0.000349902	0.000376622	0.000396567	0.000409314	0.00041463	0.000412488	0.000403063	0.000386732	0.000364054	0.000335746	0.00030264	0.000265649	0.00022572	0.000183794	0.000140774	9.74883e-05	5.46667e-05	1.29204e-05	-2.72725e-05	-6.55759e-05	-0.000101799	-0.000135892	-0.000167941	-0.000198152	-0.000226835	-0.000254377	-0.000281227	-0.000307868	-0.000334812	-0.000362586	-0.000391728	-0.000422787	-0.000456312	-0.000492843
285	4	S	A	P3	39	no RP	no RP	-591	-35	0	-0.00114111	-0.00107577	-0.00100888	-0.000940957	-0.000872597	-0.000804435	-0.000737135	-0.000671359	-0.000607742	-0.000546857	-0.000489194	-0.000435128	-0.000384906	-0.000338633	-0.000296275	-0.000257665	-0.000222528	-0.000190506	-0.000161186	-0.000134136	-0.00010893	-8.51849e-05	-6.25832e-05	-4.08972e-05	-2.00007e-05	1.27591e-07	1.94097e-05	3.76812e-05	5.47096e-05	7.0216e-05	8.39e-05	9.54649e-05	0.000104642	0.000111208	0.000114997	0.000115905	0.000113885	0.000108944	0.000101127
286	4	S	A	C3	39	no RP	no RP	-41	-25	0	-0.00180012	-0.00175313	-0.00170543	-0.00165723	-0.0016088	-0.00156042	-0.00151243	-0.00146514	-0.00141889	-0.00137399	-0.00133069	-0.00128918	-0.00124958	-0.0012119	-0.00117609	-0.00114198	-0.00110932	-0.00107782	-0.00104713	-0.00101689	-0.000986757	-0.000956392	-0.000925528	-0.000893966	-0.0008616	-0.000828422	-0.000794524	-0.000760094	-0.000725401	-0.000690784	-0.000656627	-0.000623345	-0.000591358	-0.000561074	-0.000532876	-0.00050711	-0.000484082	-0.000464053	-0.000447238
287	4	S	A	C4	39	no RP	no RP	-2500	-2500	1	0.000339497	0.000370468	0.000396285	0.000417052	0.000432929	0.0004441	0.000450753	0.000453054	0.000451138	0.00044511	0.000435045	0.000421004	0.000403054	0.000381291	0.000355866	0.000327016	0.000295077	0.000260506	0.000223884	0.000185913	0.000147399	0.000109232	7.23448e-05	3.76697e-05	6.09517e-06	-2.1581e-05	-4.46918e-05	-6.27336e-05	-7.53887e-05	-8.25347e-05	-8.42412e-05	-8.07536e-05	-7.24651e-05	-5.98814e-05	-4.35791e-05	-2.41638e-05	-2.22786e-06	2.16871e-05	4.71235e-05
288	4	P	V	fp1	11	no RP	no RP	-385	-1197	0	-0.00231531	-0.00233998	-0.00236246	-0.00238333	-0.00240329	-0.0024231	-0.00244352	-0.00246524	-0.00248883	-0.00251465	-0.00254288	-0.00257344	-0.002606	-0.00264003	-0.00267478	-0.00270941	-0.00274295	-0.00277447	-0.00280304	-0.00282785	-0.00284824	-0.00286372	-0.00287399	-0.00287896	-0.0028787	-0.00287341	-0.00286339	-0.00284899	-0.00283062	-0.00280869	-0.00278359	-0.00275575	-0.0027256	-0.00269357	-0.0026602	-0.00262608	-0.00259195	-0.00255865	-0.0025272
289	4	P	V	fp2	11	no RP	no RP	no RP	no RP	0	-0.00115269	-0.00118413	-0.00120836	-0.00122607	-0.00123827	-0.00124623	-0.0012514	-0.00125531	-0.00125949	-0.00126539	-0.00127425	-0.00128706	-0.00130449	-0.00132683	-0.00135402	-0.00138564	-0.00142098	-0.00145907	-0.00149878	-0.00153886	-0.00157808	-0.00161527	-0.00164937	-0.00167955	-0.00170515	-0.00172576	-0.00174115	-0.00175133	-0.00175643	-0.00175679	-0.00175282	-0.00174503	-0.00173401	-0.00172036	-0.00170475	-0.00168786	-0.00167045	-0.0016533	-0.00163724
290	4	P	V	cz	17	pre-set	-1032	-882	-877	0	-0.00378629	-0.00381628	-0.00383696	-0.00384851	-0.00385142	-0.0038464	-0.00383439	-0.00381644	-0.00379369	-0.0037673	-0.00373835	-0.00370782	-0.00367653	-0.00364508	-0.00361386	-0.00358304	-0.00355258	-0.00352227	-0.00349175	-0.00346059	-0.00342828	-0.00339431	-0.0033582	-0.00331954	-0.00327799	-0.00323333	-0.00318541	-0.00313417	-0.00307965	-0.00302198	-0.00296134	-0.00289799	-0.00283226	-0.00276452	-0.00269522	-0.00262488	-0.0025541	-0.00248356	-0.00241404
291	4	P	V	P3	17	pre-set	-1086	-1001	-954	0	-0.00293446	-0.00295951	-0.00297371	-0.00297732	-0.00297087	-0.00295505	-0.0029307	-0.00289871	-0.00286002	-0.00281549	-0.00276594	-0.00271206	-0.0026544	-0.00259336	-0.00252925	-0.00246223	-0.00239242	-0.00231991	-0.00224481	-0.00216725	-0.00208745	-0.00200573	-0.00192251	-0.00183831	-0.00175376	-0.00166952	-0.0015863	-0.00150481	-0.00142572	-0.00134969	-0.00127727	-0.00120899	-0.00114528	-0.00108652	-0.00103308	-0.000985278	-0.000943483	-0.000908088	-0.000879541
292	4	P	V	C3	17	no RP	no RP	-918	-918	0	-0.0014475	-0.00147264	-0.00149087	-0.00150231	-0.00150735	-0.00150654	-0.00150057	-0.00149021	-0.00147626	-0.00145951	-0.00144068	-0.00142038	-0.00139906	-0.00137706	-0.00135455	-0.00133157	-0.00130807	-0.00128394	-0.00125901	-0.00123316	-0.00120626	-0.00117827	-0.00114924	-0.00111931	-0.00108869	-0.00105768	-0.00102663	-0.000995917	-0.00096593	-0.000937056	-0.00090966	-0.000884083	-0.000860628	-0.000839576	-0.000821188	-0.00080573	-0.000793488	-0.000784787	-0.000779999
293	4	P	V	C4	17	no RP	no RP	-885	-900	0	-0.00301817	-0.00296025	-0.00288117	-0.0027833	-0.0026694	-0.00254256	-0.00240609	-0.00226333	-0.00211758	-0.00197195	-0.00182927	-0.00169197	-0.00156204	-0.00144091	-0.0013295	-0.00122817	-0.00113681	-0.00105481	-0.000981205	-0.000914659	-0.000853574	-0.000796141	-0.000740401	-0.000684304	-0.00062576	-0.000562697	-0.000493108	-0.000415117	-0.000327041	-0.000227462	-0.000115293	1.01577e-05	0.000149129	0.000301357	0.000466037	0.000641797	0.000826688	0.0010182	0.00121331
294	4	P	X	fp1	26	no RP	no RP	-270	-2	0	0.000745548	0.000692655	0.000646201	0.000606436	0.000573533	0.000547577	0.000528556	0.000516346	0.0005107	0.000511241	0.000517456	0.000528701	0.000544207	0.000563098	0.000584409	0.00060711	0.000630136	0.000652422	0.00067293	0.000690691	0.000704826	0.000714573	0.000719309	0.000718556	0.000711992	0.00069945	0.000680918	0.000656523	0.000626519	0.000591263	0.000551198	0.000506825	0.000458688	0.000407351	0.000353384	0.000297352	0.000239799	0.000181252	0.000122216
295	4	P	X	fp2	25	2	-306	-400	-177	0	-0.000549692	-0.000542196	-0.00053121	-0.00051689	-0.00049941	-0.000478967	-0.000455782	-0.000430111	-0.000402258	-0.000372587	-0.000341535	-0.000309618	-0.000277435	-0.000245666	-0.000215066	-0.000186448	-0.000160666	-0.000138585	-0.00012105	-0.000108852	-0.000102692	-0.000103153	-0.000110677	-0.000125541	-0.000147849	-0.000177526	-0.000214324	-0.000257831	-0.0003075	-0.000362668	-0.000422595	-0.000486485	-0.000553522	-0.000622898	-0.000693831	-0.000765593	-0.00083752	-0.000909018	-0.000979556
296	4	P	X	cz	35	no RP	no RP	-272	-1447	0	-0.000814418	-0.000825075	-0.000833535	-0.000839652	-0.000843345	-0.000844599	-0.000843464	-0.000840045	-0.000834495	-0.000827005	-0.000817791	-0.000807073	-0.000795062	-0.000781942	-0.000767856	-0.000752899	-0.000737108	-0.000720466	-0.000702902	-0.000684293	-0.00066448	-0.000643282	-0.000620511	-0.000595991	-0.000569573	-0.000541154	-0.000510678	-0.000478153	-0.000443648	-0.000407298	-0.000369299	-0.000329902	-0.000289406	-0.000248141	-0.000206468	-0.000164766	-0.000123425	-8.28436e-05	-4.34214e-05
297	4	P	X	P3	36	pre-set	-1326	no RP	-1069	0	-0.00025024	-0.000227821	-0.000208407	-0.00019217	-0.000179285	-0.000169924	-0.00016425	-0.000162408	-0.000164512	-0.000170634	-0.00018079	-0.000194924	-0.000212899	-0.000234485	-0.000259355	-0.000287091	-0.000317189	-0.000349073	-0.00038211	-0.000415633	-0.00044896	-0.000481422	-0.000512386	-0.000541278	-0.000567599	-0.000590942	-0.000610993	-0.000627541	-0.000640473	-0.000649771	-0.000655504	-0.000657812	-0.0006569	-0.00065302	-0.000646467	-0.000637564	-0.000626663	-0.000614141	-0.000600391
298	4	P	X	C3	35	no RP	no RP	-1014	-1566	0	0.00057273	0.000581389	0.000588563	0.000594201	0.000598229	0.000600553	0.000601062	0.000599643	0.000596186	0.000590596	0.000582809	0.000572799	0.000560596	0.000546292	0.000530045	0.000512079	0.000492679	0.000472181	0.000450961	0.00042942	0.000407967	0.000386998	0.000366879	0.000347926	0.000330393	0.00031446	0.000300231	0.000287733	0.000276917	0.000267671	0.000259824	0.000253166	0.00024746	0.000242456	0.0002379	0.000233544	0.00022915	0.000224488	0.000219341
299	4	P	X	C4	35	no RP	no RP	-30	-1528	0	-0.000511204	-0.00052994	-0.000548325	-0.000566189	-0.00058342	-0.000599963	-0.000615817	-0.000631027	-0.000645671	-0.000659842	-0.000673637	-0.000687131	-0.000700364	-0.00071332	-0.00072592	-0.000738016	-0.000749393	-0.000759775	-0.000768837	-0.00077622	-0.000781553	-0.000784471	-0.000784642	-0.000781785	-0.000775688	-0.000766221	-0.000753345	-0.000737112	-0.000717665	-0.00069523	-0.000670104	-0.000642636	-0.000613219	-0.000582266	-0.000550209	-0.000517481	-0.00048452	-0.000451764	-0.000419648
300	4	W	A	fp1	24	no RP	no RP	no RP	no RP	0	-0.000588751	-0.000597679	-0.000610111	-0.000625749	-0.00064428	-0.000665408	-0.000688875	-0.000714493	-0.00074216	-0.000771873	-0.000803734	-0.000837939	-0.000874769	-0.000914568	-0.000957714	-0.0010046	-0.00105558	-0.00111098	-0.00117102	-0.00123584	-0.00130545	-0.00137976	-0.00145854	-0.00154149	-0.0016282	-0.00171819	-0.00181093	-0.00190586	-0.00200244	-0.00210009	-0.0021983	-0.00229657	-0.00239443	-0.00249145	-0.00258722	-0.00268138	-0.00277357	-0.00286346	-0.00295072
301	4	W	A	fp2	24	no RP	no RP	no RP	no RP	0	-0.00108093	-0.00112668	-0.00117573	-0.0012275	-0.00128135	-0.00133664	-0.00139278	-0.00144927	-0.00150569	-0.00156178	-0.00161741	-0.00167262	-0.00172758	-0.00178261	-0.00183811	-0.00189456	-0.00195248	-0.00201235	-0.0020746	-0.00213957	-0.00220744	-0.00227829	-0.00235202	-0.0024284	-0.00250706	-0.0025875	-0.00266917	-0.00275145	-0.00283371	-0.00291535	-0.0029958	-0.00307459	-0.00315131	-0.00322566	-0.00329742	-0.00336648	-0.00343276	-0.00349627	-0.00355704
302	4	W	A	cz	26	no RP	no RP	-2	-113	0	0.00437025	0.00426952	0.00416431	0.00405528	0.00394309	0.0038284	0.0037118	0.00359383	0.00347499	0.00335567	0.0032362	0.00311684	0.00299777	0.00287912	0.00276099	0.00264342	0.00252648	0.00241021	0.00229469	0.00218005	0.00206646	0.00195412	0.0018433	0.00173431	0.00162747	0.00152317	0.00142177	0.00132366	0.00122919	0.00113869	0.00105244	0.000970699	0.000893656	0.000821453	0.000754178	0.000691866	0.000634504	0.000582035	0.000534364
303	4	W	A	P3	26	no RP	no RP	no RP	no RP	0	0.00263478	0.00256875	0.00250105	0.00243216	0.00236251	0.00229247	0.00222236	0.00215239	0.0020827	0.00201334	0.00194429	0.00187547	0.00180676	0.00173799	0.00166899	0.00159959	0.00152964	0.00145905	0.00138776	0.00131579	0.00124323	0.00117023	0.00109701	0.00102384	0.000951024	0.000878918	0.000807884	0.000738289	0.00067049	0.000604823	0.0005416	0.000481099	0.000423562	0.000369193	0.000318155	0.000270572	0.000226533	0.000186089	0.000149265
304	4	W	A	C3	26	no RP	no RP	no RP	-116	0	0.0044808	0.00442398	0.00436321	0.00429895	0.00423162	0.0041616	0.00408924	0.00401479	0.00393846	0.00386038	0.00378061	0.00369918	0.00361607	0.00353122	0.00344457	0.00335608	0.00326572	0.00317351	0.00307952	0.00298388	0.0028868	0.00278854	0.00268942	0.00258981	0.0024901	0.00239071	0.00229208	0.00219461	0.00209869	0.00200468	0.00191289	0.00182358	0.00173697	0.00165321	0.00157244	0.0014947	0.00142005	0.00134846	0.0012799
305	4	W	A	C4	26	no RP	no RP	no RP	-1407	0	0.00358812	0.00352099	0.0034519	0.00338131	0.00330967	0.00323738	0.00316484	0.00309237	0.00302027	0.00294876	0.002878	0.00280814	0.00273923	0.00267133	0.00260445	0.00253858	0.00247372	0.00240985	0.00234698	0.00228513	0.00222432	0.00216462	0.00210608	0.00204876	0.00199273	0.00193805	0.00188477	0.00183291	0.00178249	0.00173349	0.0016859	0.00163966	0.00159475	0.00155111	0.0015087	0.00146748	0.00142743	0.00138852	0.00135075
306	5	W	A	fp1	29	3	-180	-116	no RP	0	-0.000335227	-0.000410185	-0.000482954	-0.000553548	-0.000621975	-0.000688244	-0.00075237	-0.000814384	-0.000874336	-0.000932301	-0.000988381	-0.0010427	-0.00109542	-0.00114668	-0.00119667	-0.00124553	-0.00129343	-0.00134047	-0.00138673	-0.00143227	-0.00147708	-0.00152112	-0.00156432	-0.00160659	-0.0016478	-0.00168785	-0.0017266	-0.00176397	-0.00179986	-0.00183421	-0.001867	-0.00189821	-0.00192784	-0.0019559	-0.0019824	-0.00200731	-0.00203061	-0.00205223	-0.00207206
307	5	W	A	fp2	29	3	-169	-115	no RP	0	-0.00027076	-0.000360698	-0.000449887	-0.000538066	-0.000624928	-0.000710136	-0.000793344	-0.00087421	-0.000952423	-0.00102771	-0.00109984	-0.00116865	-0.00123402	-0.00129591	-0.0013543	-0.00140923	-0.00146076	-0.00150898	-0.00155397	-0.00159585	-0.0016347	-0.00167062	-0.00170372	-0.0017341	-0.00176189	-0.00178721	-0.00181024	-0.00183114	-0.00185015	-0.00186752	-0.0018835	-0.00189839	-0.00191249	-0.00192607	-0.0019394	-0.0019527	-0.00196613	-0.00197981	-0.00199376
308	5	W	A	cz	36	2	-349	-343	-248	0	-0.000611018	-0.000535215	-0.00046102	-0.000388681	-0.000318377	-0.000250218	-0.000184253	-0.000120485	-5.88827e-05	6.04261e-07	5.80331e-05	0.000113457	0.000166919	0.000218444	0.000268043	0.000315715	0.000361458	0.000405273	0.000447178	0.000487219	0.000525474	0.000562061	0.000597141	0.000630913	0.000663612	0.000695494	0.000726826	0.000757871	0.000788867	0.000820019	0.000851481	0.000883348	0.000915654	0.000948365	0.000981384	0.00101456	0.00104771	0.0010806	0.001113
309	5	W	A	P3	36	2	-352	-239	-222	0	-0.00114297	-0.00110927	-0.0010755	-0.0010419	-0.00100867	-0.000975958	-0.000943895	-0.00091257	-0.00088205	-0.00085239	-0.000823639	-0.000795851	-0.000769093	-0.000743446	-0.000719008	-0.00069589	-0.000674209	-0.000654081	-0.000635607	-0.000618864	-0.000603895	-0.000590704	-0.000579244	-0.000569424	-0.000561106	-0.000554114	-0.000548243	-0.000543274	-0.000538985	-0.000535168	-0.00053164	-0.000528251	-0.000524898	-0.000521519	-0.000518101	-0.000514673	-0.000511296	-0.000508058	-0.000505058
310	5	W	A	C3	36	2	-351	-220	-213	0	-0.000176209	-0.000122327	-7.00699e-05	-1.96823e-05	2.86546e-05	7.48209e-05	0.000118755	0.000160446	0.000199921	0.000237237	0.000272466	0.000305687	0.000336973	0.000366389	0.00039399	0.000419814	0.000443896	0.000466268	0.000486969	0.000506054	0.0005236	0.000539712	0.000554525	0.000568208	0.000580955	0.000592987	0.000604534	0.000615831	0.000627098	0.000638538	0.000650318	0.000662566	0.000675365	0.000688748	0.000702701	0.000717166	0.000732052	0.000747244	0.000762617
311	5	W	A	C4	35	2	-365	-923	-918	0	0.000667876	0.000697674	0.000728198	0.000759493	0.000791653	0.000824806	0.000859111	0.000894737	0.000931846	0.000970585	0.00101106	0.00105334	0.00109743	0.00114329	0.00119082	0.00123986	0.00129023	0.00134171	0.00139407	0.00144709	0.00150056	0.00155428	0.00160811	0.00166192	0.0017156	0.0017691	0.00182236	0.00187532	0.00192793	0.0019801	0.00203172	0.00208262	0.0021326	0.00218142	0.00222879	0.0022744	0.00231791	0.00235898	0.00239731
312	5	M	A	fp1	24	no RP	no RP	-109	no RP	0	0.00177753	0.00167453	0.00157282	0.00147242	0.0013734	0.00127582	0.00117975	0.00108529	0.000992517	0.000901536	0.000812426	0.000725264	0.000640117	0.00055705	0.000476126	0.000397418	0.000321012	0.000247019	0.000175575	0.000106849	4.10416e-05	-2.16177e-05	-8.088e-05	-0.00013649	-0.000188199	-0.000235786	-0.000279072	-0.000317939	-0.000352343	-0.000382329	-0.00040804	-0.00042972	-0.000447709	-0.000462441	-0.000474426	-0.000484234	-0.00049248	-0.000499795	-0.000506813
313	5	M	A	fp2	24	no RP	no RP	-234	no RP	0	0.000619681	0.000506016	0.000394466	0.000285265	0.000178701	7.51087e-05	-2.51403e-05	-0.000121655	-0.000214039	-0.000301906	-0.000384898	-0.000462696	-0.000535029	-0.000601678	-0.000662482	-0.000717331	-0.000766171	-0.000808994	-0.000845836	-0.000876773	-0.000901911	-0.000921391	-0.000935387	-0.000944106	-0.000947798	-0.00094676	-0.000941337	-0.000931928	-0.000918993	-0.000903048	-0.000884668	-0.000864479	-0.000843152	-0.000821389	-0.000799907	-0.00077942	-0.000760622	-0.000744163	-0.000730633
314	5	M	A	cz	30	1	-582	-937	-377	0	0.00567784	0.00560695	0.00553289	0.00545589	0.00537617	0.00529402	0.00520977	0.00512375	0.00503634	0.00494791	0.00485886	0.00476959	0.0046805	0.00459198	0.00450442	0.0044182	0.0043337	0.00425126	0.00417123	0.00409392	0.00401963	0.00394865	0.0038812	0.00381749	0.00375769	0.0037019	0.00365017	0.00360252	0.00355887	0.00351911	0.00348305	0.00345048	0.00342111	0.00339464	0.00337074	0.00334907	0.00332927	0.00331101	0.003294
315	5	M	A	P3	30	no RP	no RP	-556	-399	0	0.00571605	0.00569103	0.00565932	0.00562127	0.00557727	0.00552777	0.00547323	0.00541414	0.005351	0.0052843	0.00521452	0.00514212	0.00506753	0.00499116	0.00491339	0.00483455	0.00475496	0.0046749	0.00459461	0.00451435	0.0044343	0.00435466	0.00427561	0.0041973	0.00411988	0.00404347	0.00396819	0.00389413	0.00382136	0.00374996	0.00367998	0.00361146	0.00354446	0.00347901	0.00341518	0.00335303	0.00329265	0.00323416	0.0031777
316	5	M	A	C3	29	2	-456	-531	-359	0	0.00636632	0.00632556	0.00627989	0.00622945	0.0061744	0.00611498	0.00605147	0.00598421	0.00591353	0.00583983	0.0057635	0.00568496	0.0056046	0.00552285	0.0054401	0.00535675	0.00527317	0.00518974	0.00510678	0.00502462	0.00494355	0.00486385	0.00478576	0.00470951	0.00463527	0.0045632	0.00449344	0.00442608	0.00436117	0.00429875	0.0042388	0.00418131	0.00412623	0.00407346	0.00402294	0.00397456	0.00392823	0.00388386	0.00384136
317	5	M	A	C4	30	1	-583	-340	-127	0	0.00375621	0.00368701	0.00361762	0.00354839	0.00347965	0.00341175	0.00334499	0.00327969	0.0032161	0.00315446	0.00309497	0.00303777	0.00298299	0.0029307	0.00288094	0.00283371	0.00278899	0.00274674	0.00270688	0.00266934	0.00263404	0.00260089	0.00256981	0.0025407	0.0025135	0.00248812	0.00246449	0.00244253	0.00242217	0.00240333	0.00238594	0.00236993	0.0023552	0.00234168	0.00232929	0.00231794	0.00230754	0.00229803	0.00228932
318	5	S	A	fp1	38	no RP	no RP	-793	-450	0	-0.000336928	-0.000394103	-0.000450112	-0.000504759	-0.000557886	-0.000609361	-0.00065908	-0.000706956	-0.000752917	-0.0007969	-0.000838849	-0.000878709	-0.00091643	-0.000951962	-0.000985262	-0.00101629	-0.00104502	-0.00107143	-0.00109553	-0.00111734	-0.00113691	-0.00115435	-0.00116975	-0.00118326	-0.00119505	-0.0012053	-0.0012142	-0.00122194	-0.00122869	-0.0012346	-0.00123981	-0.00124442	-0.0012485	-0.0012521	-0.00125524	-0.00125795	-0.00126023	-0.0012621	-0.0012636
319	5	S	A	fp2	38	no RP	no RP	-780	-465	0	-6.55022e-05	-0.000118567	-0.000172253	-0.000226509	-0.000281265	-0.000336422	-0.000391851	-0.000447383	-0.000502812	-0.000557888	-0.000612321	-0.000665783	-0.000717914	-0.000768331	-0.000816636	-0.000862428	-0.000905319	-0.000944946	-0.000980991	-0.00101319	-0.00104136	-0.00106538	-0.00108524	-0.001101	-0.00111279	-0.00112085	-0.00112547	-0.00112698	-0.00112578	-0.00112228	-0.00111689	-0.00111005	-0.00110215	-0.00109361	-0.00108479	-0.00107602	-0.00106764	-0.00105993	-0.00105315
320	5	S	A	cz	40	no RP	no RP	-178	no RP	0	-0.000143981	-0.000221984	-0.00030381	-0.000389234	-0.000478007	-0.000569865	-0.000664519	-0.000761662	-0.000860959	-0.000962048	-0.00106453	-0.00116799	-0.00127193	-0.00137587	-0.00147922	-0.00158141	-0.00168179	-0.00177969	-0.00187442	-0.00196529	-0.00205161	-0.00213271	-0.00220797	-0.00227682	-0.00233874	-0.00239333	-0.00244024	-0.00247924	-0.00251019	-0.00253304	-0.00254785	-0.00255475	-0.00255396	-0.0025458	-0.00253061	-0.00250884	-0.00248093	-0.00244741	-0.00240881
321	5	S	A	P3	40	no RP	no RP	-176	-147	0	0.000364934	0.00027282	0.000174997	7.16278e-05	-3.71164e-05	-0.000151048	-0.000269957	-0.000393606	-0.000521721	-0.000653984	-0.000790022	-0.000929407	-0.00107164	-0.00121617	-0.00136234	-0.00150947	-0.00165677	-0.00180341	-0.00194853	-0.0020912	-0.00223051	-0.00236552	-0.00249533	-0.00261906	-0.0027359	-0.00284509	-0.00294596	-0.00303791	-0.00312045	-0.00319316	-0.00325573	-0.00330794	-0.00334965	-0.00338082	-0.00340149	-0.00341176	-0.00341182	-0.00340191	-0.00338235
322	5	S	A	C3	40	no RP	no RP	-171	-2500	0	-2.55615e-05	-9.23367e-05	-0.000163539	-0.000239072	-0.000318819	-0.000402644	-0.000490387	-0.000581859	-0.00067684	-0.000775067	-0.000876233	-0.000979984	-0.00108591	-0.00119354	-0.00130236	-0.00141178	-0.00152117	-0.00162984	-0.00173708	-0.00184215	-0.00194427	-0.00204271	-0.00213671	-0.00222558	-0.00230866	-0.00238536	-0.00245517	-0.00251763	-0.00257241	-0.00261923	-0.00265794	-0.00268846	-0.00271079	-0.00272502	-0.00273135	-0.00273001	-0.00272132	-0.00270565	-0.00268343
323	5	S	A	C4	40	no RP	no RP	-926	-16	0	3.36577e-05	-5.05326e-05	-0.000138656	-0.000230431	-0.00032554	-0.00042363	-0.000524312	-0.000627156	-0.000731696	-0.000837421	-0.000943781	-0.00105018	-0.001156	-0.00126055	-0.00136316	-0.00146307	-0.00155957	-0.00165188	-0.00173928	-0.00182103	-0.00189645	-0.00196491	-0.00202583	-0.00207871	-0.00212316	-0.00215886	-0.00218561	-0.00220329	-0.00221191	-0.00221157	-0.00220244	-0.00218482	-0.00215906	-0.00212558	-0.00208488	-0.00203751	-0.00198405	-0.00192511	-0.00186135
324	5	W	O	fp1	37	no RP	no RP	-624	-36	0	-0.00675301	-0.00674574	-0.00673836	-0.00673057	-0.00672208	-0.00671265	-0.00670203	-0.00669005	-0.00667654	-0.00666142	-0.00664465	-0.00662621	-0.00660614	-0.00658449	-0.00656134	-0.00653678	-0.00651092	-0.00648384	-0.00645564	-0.00642641	-0.00639622	-0.00636518	-0.00633338	-0.00630093	-0.00626799	-0.00623474	-0.00620139	-0.00616823	-0.00613555	-0.00610373	-0.00607316	-0.00604425	-0.00601742	-0.00599308	-0.00597162	-0.00595339	-0.00593871	-0.00592778	-0.00592078
325	5	W	O	fp2	37	no RP	no RP	-677	-663	0	-0.00636031	-0.00633496	-0.00630891	-0.00628224	-0.00625504	-0.00622742	-0.0061995	-0.00617139	-0.00614324	-0.00611522	-0.00608748	-0.00606021	-0.00603355	-0.00600764	-0.00598258	-0.00595846	-0.00593529	-0.00591305	-0.00589168	-0.00587104	-0.00585096	-0.00583125	-0.00581167	-0.00579199	-0.00577199	-0.00575149	-0.00573032	-0.0057084	-0.00568572	-0.00566233	-0.00563837	-0.00561403	-0.00558956	-0.00556528	-0.0055415	-0.00551857	-0.00549682	-0.00547656	-0.00545805
326	5	W	O	cz	41	1	-789	-444	-450	0	0.000859345	0.000911351	0.000964955	0.00101997	0.00107616	0.00113327	0.00119097	0.00124894	0.0013068	0.00136416	0.00142066	0.0014759	0.00152954	0.00158128	0.00163083	0.001678	0.00172261	0.00176457	0.00180385	0.00184045	0.00187442	0.00190587	0.00193488	0.00196159	0.00198609	0.00200851	0.00202892	0.00204737	0.00206391	0.00207852	0.00209117	0.00210182	0.00211038	0.00211676	0.00212085	0.00212256	0.00212176	0.00211835	0.00211223
327	5	W	O	P3	41	3	-237	-407	-409	0	0.000477558	0.000543249	0.000609527	0.00067633	0.00074357	0.000811128	0.000878854	0.000946567	0.00101406	0.0010811	0.00114744	0.00121286	0.0012771	0.00133994	0.0014012	0.00146067	0.00151822	0.00157373	0.00162709	0.00167824	0.00172711	0.00177365	0.0018178	0.00185951	0.00189867	0.00193519	0.00196892	0.00199972	0.00202737	0.00205167	0.00207239	0.00208929	0.00210213	0.00211068	0.00211473	0.00211411	0.00210865	0.00209826	0.00208288
328	5	W	O	C3	41	1	-654	-452	-434	0	0.000301135	0.00034081	0.000381739	0.000423971	0.000467535	0.000512433	0.000558637	0.000606083	0.00065467	0.000704264	0.000754706	0.000805816	0.000857402	0.000909271	0.00096123	0.0010131	0.00106472	0.00111594	0.00116665	0.00121673	0.00126611	0.0013147	0.00136242	0.00140919	0.00145491	0.00149945	0.00154267	0.0015844	0.00162442	0.00166249	0.00169836	0.00173173	0.00176233	0.00178985	0.00181401	0.00183454	0.00185119	0.00186376	0.00187208
329	5	W	O	C4	41	1	-664	-524	-505	0	0.000814108	0.000850157	0.000887447	0.000925893	0.000965356	0.00100565	0.00104654	0.00108776	0.00112901	0.00116996	0.00121029	0.00124971	0.00128792	0.00132469	0.00135982	0.00139316	0.00142464	0.00145422	0.00148192	0.00150782	0.00153202	0.00155466	0.00157588	0.00159583	0.00161464	0.00163242	0.00164925	0.00166519	0.00168023	0.00169435	0.00170747	0.00171949	0.00173027	0.00173968	0.00174752	0.00175361	0.00175777	0.0017598	0.00175954
330	5	M	O	fp1	30	no RP	no RP	-84	no RP	0	-0.00311033	-0.00312162	-0.00313595	-0.00315341	-0.00317398	-0.00319748	-0.00322362	-0.00325197	-0.00328208	-0.0033134	-0.0033454	-0.00337758	-0.00340946	-0.00344066	-0.00347089	-0.00349998	-0.00352784	-0.00355451	-0.0035801	-0.00360479	-0.0036288	-0.00365235	-0.00367566	-0.00369892	-0.00372226	-0.00374575	-0.00376938	-0.0037931	-0.0038168	-0.00384033	-0.00386355	-0.0038863	-0.00390847	-0.00392997	-0.00395076	-0.00397086	-0.00399033	-0.00400925	-0.00402774
331	5	M	O	fp2	30	no RP	no RP	-2500	no RP	0	-0.00315317	-0.00317034	-0.00319052	-0.00321391	-0.00324061	-0.00327056	-0.00330359	-0.00333941	-0.00337764	-0.00341785	-0.00345958	-0.00350237	-0.00354579	-0.00358946	-0.00363309	-0.00367646	-0.00371944	-0.003762	-0.00380414	-0.00384595	-0.00388751	-0.00392894	-0.0039703	-0.00401164	-0.00405293	-0.00409409	-0.00413498	-0.00417538	-0.00421502	-0.00425362	-0.00429086	-0.00432646	-0.00436014	-0.00439171	-0.004421	-0.00444795	-0.00447254	-0.00449482	-0.00451489
332	5	M	O	cz	40	1	-504	-859	-367	0	-5.32805e-05	-3.82532e-05	-2.2686e-05	-6.51925e-06	1.0348e-05	2.80505e-05	4.67447e-05	6.65948e-05	8.77572e-05	0.000110363	0.000134502	0.000160208	0.000187451	0.000216127	0.000246057	0.000276993	0.000308617	0.00034056	0.00037241	0.000403729	0.000434074	0.000463012	0.000490135	0.000515081	0.00053754	0.000557264	0.000574075	0.000587865	0.000598591	0.000606276	0.000610995	0.000612868	0.000612051	0.000608724	0.000603091	0.000595369	0.000585786	0.000574583	0.000562008
333	5	M	O	P3	40	no RP	no RP	-443	-401	0	-0.000153957	-0.000141795	-0.000129063	-0.000115656	-0.000101422	-8.61729e-05	-6.96977e-05	-5.17761e-05	-3.21971e-05	-1.07776e-05	1.26196e-05	3.80698e-05	6.55736e-05	9.50486e-05	0.000126326	0.000159153	0.000193195	0.000228048	0.000263252	0.000298302	0.000332674	0.000365836	0.000397269	0.000426482	0.000453028	0.00047651	0.000496591	0.000513002	0.000525536	0.000534053	0.00053847	0.000538754	0.000534918	0.000527014	0.000515127	0.000499373	0.000479901	0.000456888	0.000430544
334	5	M	O	C3	40	no RP	no RP	-904	-347	0	-0.00049827	-0.000475442	-0.000452201	-0.000428614	-0.000404692	-0.000380397	-0.000355642	-0.00033031	-0.000304261	-0.00027735	-0.000249445	-0.000220439	-0.00019027	-0.000158927	-0.000126462	-9.29874e-05	-5.8683e-05	-2.37883e-05	1.14029e-05	4.65524e-05	8.12903e-05	0.000115228	0.000147974	0.000179145	0.000208377	0.00023534	0.000259741	0.000281333	0.000299918	0.000315344	0.000327503	0.00033633	0.000341794	0.000343895	0.000342666	0.000338164	0.000330481	0.000319736	0.000306082
335	5	M	O	C4	40	no RP	no RP	-932	-379	0	3.58075e-06	2.55481e-05	4.70165e-05	6.8088e-05	8.89124e-05	0.000109678	0.000130595	0.000151883	0.00017375	0.000196375	0.00021989	0.000244368	0.000269811	0.000296149	0.000323232	0.000350844	0.000378704	0.000406481	0.000433806	0.000460293	0.000485551	0.000509202	0.000530902	0.000550347	0.000567283	0.000581519	0.000592921	0.000601421	0.000607007	0.000609722	0.000609652	0.00060692	0.000601676	0.000594091	0.000584352	0.000572658	0.000559222	0.000544267	0.000528026
336	5	S	O	fp1	29	no RP	no RP	no RP	no RP	0	-0.00187704	-0.00188087	-0.0018836	-0.00188511	-0.00188524	-0.0018838	-0.0018806	-0.00187546	-0.00186823	-0.00185879	-0.00184711	-0.00183318	-0.00181709	-0.00179896	-0.00177896	-0.00175732	-0.00173428	-0.00171012	-0.00168512	-0.00165953	-0.0016336	-0.00160751	-0.00158142	-0.00155543	-0.0015296	-0.00150395	-0.00147848	-0.00145312	-0.00142781	-0.00140248	-0.00137705	-0.00135144	-0.00132557	-0.00129934	-0.00127264	-0.00124536	-0.00121736	-0.00118847	-0.00115851
337	5	S	O	fp2	29	no RP	no RP	-7	no RP	0	-0.00150051	-0.00149516	-0.00148819	-0.00147965	-0.00146957	-0.00145795	-0.00144479	-0.00143009	-0.00141386	-0.00139616	-0.00137709	-0.00135678	-0.0013354	-0.00131314	-0.00129022	-0.00126687	-0.00124331	-0.00121976	-0.0011964	-0.0011734	-0.00115084	-0.00112879	-0.00110723	-0.00108612	-0.00106537	-0.00104486	-0.00102442	-0.0010039	-0.00098311	-0.000961889	-0.00094009	-0.000917586	-0.000894265	-0.000870025	-0.000844773	-0.000818414	-0.000790854	-0.000761992	-0.000731707
338	5	S	O	cz	41	no RP	no RP	no RP	-3	0	-0.00186491	-0.00185058	-0.00183667	-0.00182353	-0.00181142	-0.0018006	-0.00179126	-0.00178358	-0.00177768	-0.00177364	-0.00177154	-0.00177138	-0.00177316	-0.0017768	-0.00178221	-0.00178921	-0.00179762	-0.00180716	-0.00181753	-0.00182838	-0.0018393	-0.00184984	-0.0018595	-0.0018678	-0.00187422	-0.00187826	-0.00187941	-0.00187723	-0.00187131	-0.00186127	-0.00184683	-0.00182776	-0.00180387	-0.00177507	-0.0017413	-0.00170257	-0.00165893	-0.00161048	-0.00155732
339	5	S	O	P3	41	no RP	no RP	-6	-211	0	-0.00136971	-0.00135775	-0.00134586	-0.00133408	-0.00132242	-0.00131086	-0.00129935	-0.00128785	-0.00127631	-0.00126468	-0.00125292	-0.00124102	-0.00122898	-0.00121679	-0.00120447	-0.00119204	-0.00117952	-0.00116693	-0.00115427	-0.00114152	-0.00112865	-0.00111558	-0.00110224	-0.00108849	-0.00107422	-0.00105928	-0.0010435	-0.00102675	-0.00100887	-0.000989742	-0.000969243	-0.000947284	-0.000923795	-0.000898721	-0.000872025	-0.000843682	-0.000813678	-0.000782004	-0.000748648
340	5	S	O	C3	41	no RP	no RP	no RP	-16	0	-0.00141039	-0.00139183	-0.00137408	-0.00135734	-0.00134179	-0.00132754	-0.00131465	-0.00130317	-0.00129309	-0.00128439	-0.00127704	-0.00127098	-0.00126613	-0.00126238	-0.00125962	-0.00125772	-0.00125652	-0.00125584	-0.00125548	-0.00125523	-0.00125482	-0.00125401	-0.00125249	-0.00124998	-0.00124618	-0.00124081	-0.00123359	-0.00122428	-0.00121267	-0.00119857	-0.00118185	-0.00116242	-0.00114022	-0.00111524	-0.00108747	-0.00105694	-0.0010237	-0.00098779	-0.000949248
341	5	S	O	C4	41	no RP	no RP	no RP	-9	0	-0.00202887	-0.00200206	-0.00197523	-0.0019486	-0.00192238	-0.00189677	-0.00187194	-0.00184806	-0.00182528	-0.00180375	-0.00178361	-0.00176498	-0.00174795	-0.0017326	-0.00171897	-0.00170704	-0.00169677	-0.00168805	-0.00168072	-0.00167456	-0.00166931	-0.00166464	-0.00166018	-0.00165552	-0.00165026	-0.00164396	-0.00163621	-0.00162661	-0.00161481	-0.0016005	-0.00158343	-0.00156341	-0.0015403	-0.001514	-0.0014845	-0.00145179	-0.00141592	-0.00137697	-0.00133504
342	5	M	A	fp1	37	no RP	no RP	-66	-2500	0	0.00123811	0.00117773	0.00112188	0.00107031	0.00102279	0.000978993	0.000938581	0.00090118	0.000866391	0.000833802	0.000802989	0.000773529	0.000745	0.000716989	0.000689091	0.000660919	0.0006321	0.00060228	0.000571132	0.000538355	0.000503677	0.000466862	0.00042771	0.000386063	0.00034181	0.000294888	0.000245292	0.000193073	0.000138341	8.12666e-05	2.20767e-05	-3.89509e-05	-0.000101495	-0.000165201	-0.000229694	-0.000294591	-0.000359507	-0.000424077	-0.000487952
343	5	M	A	fp2	37	no RP	no RP	-72	no RP	0	0.00265012	0.00258551	0.00252391	0.00246513	0.00240893	0.00235501	0.00230302	0.00225254	0.00220312	0.00215426	0.00210544	0.00205616	0.00200592	0.00195425	0.00190074	0.00184506	0.00178694	0.00172621	0.00166278	0.00159666	0.00152792	0.00145674	0.00138331	0.00130791	0.00123084	0.00115242	0.001073	0.000992908	0.000912509	0.00083215	0.000752184	0.00067296	0.000594833	0.000518157	0.000443287	0.000370575	0.000300362	0.000232974	0.000168711
344	5	M	A	cz	39	1	-679	-484	-475	0	0.00154276	0.0015587	0.00157861	0.00160232	0.00162965	0.00166042	0.00169443	0.00173146	0.00177132	0.00181379	0.00185866	0.0019057	0.00195469	0.00200537	0.00205749	0.00211078	0.00216492	0.00221961	0.0022745	0.00232921	0.00238336	0.00243654	0.00248832	0.00253826	0.00258591	0.00263083	0.0026726	0.00271078	0.00274501	0.00277491	0.00280018	0.00282055	0.0028358	0.00284576	0.00285031	0.00284937	0.00284293	0.002831	0.00281363
345	5	M	A	P3	39	no RP	no RP	-561	-561	0	0.000906291	0.000932727	0.000960409	0.000989257	0.00101921	0.00105022	0.00108227	0.00111533	0.00114939	0.00118443	0.00122043	0.00125736	0.00129516	0.00133378	0.00137311	0.00141306	0.00145346	0.00149418	0.00153502	0.00157578	0.00161625	0.00165622	0.00169547	0.00173377	0.0017709	0.00180667	0.00184089	0.00187338	0.00190402	0.00193268	0.00195928	0.00198376	0.0020061	0.00202628	0.00204431	0.00206021	0.002074	0.00208572	0.00209537
346	5	M	A	C3	39	no RP	no RP	-510	-530	0	0.00192298	0.00195057	0.00198086	0.00201347	0.002048	0.00208405	0.00212121	0.00215909	0.00219731	0.0022355	0.00227332	0.00231046	0.00234661	0.00238152	0.00241495	0.00244669	0.00247656	0.00250439	0.00253006	0.00255345	0.00257447	0.00259306	0.00260914	0.00262269	0.00263367	0.00264207	0.00264789	0.00265115	0.00265189	0.00265015	0.002646	0.00263952	0.00263079	0.00261991	0.00260697	0.00259207	0.00257529	0.0025567	0.00253636
347	5	M	A	C4	38	2	-603	-453	-425	0	0.00219045	0.0022063	0.00222426	0.00224433	0.00226652	0.00229083	0.00231724	0.00234569	0.00237608	0.00240827	0.0024421	0.00247734	0.00251375	0.00255104	0.00258893	0.00262711	0.00266526	0.00270307	0.00274024	0.00277646	0.00281145	0.00284494	0.00287664	0.00290628	0.00293359	0.00295828	0.00298008	0.00299871	0.00301387	0.00302529	0.00303272	0.00303591	0.00303467	0.00302884	0.00301832	0.00300307	0.0029831	0.00295848	0.00292934
348	5	W	A	fp1	31	no RP	no RP	-990	-836	0	-0.00231336	-0.0023111	-0.00231277	-0.00231851	-0.00232843	-0.00234258	-0.0023609	-0.00238326	-0.00240946	-0.00243917	-0.00247201	-0.00250748	-0.00254502	-0.00258399	-0.00262371	-0.00266346	-0.0027025	-0.00274008	-0.0027755	-0.00280806	-0.00283713	-0.00286215	-0.00288261	-0.00289811	-0.00290834	-0.00291306	-0.00291213	-0.0029055	-0.00289318	-0.00287528	-0.00285194	-0.00282339	-0.00278989	-0.00275178	-0.00270943	-0.00266326	-0.00261375	-0.00256142	-0.00250682
349	5	W	A	fp2	31	no RP	no RP	-989	-975	0	-0.00341383	-0.00342695	-0.00344606	-0.00347091	-0.00350114	-0.00353623	-0.00357559	-0.00361848	-0.00366414	-0.00371169	-0.00376026	-0.00380892	-0.00385674	-0.00390279	-0.00394615	-0.00398594	-0.00402131	-0.00405146	-0.00407566	-0.00409324	-0.00410363	-0.00410636	-0.00410107	-0.00408753	-0.00406566	-0.00403554	-0.00399741	-0.00395166	-0.00389885	-0.00383966	-0.00377491	-0.00370553	-0.00363251	-0.00355689	-0.00347972	-0.00340206	-0.0033249	-0.00324917	-0.00317571
350	5	W	A	cz	39	2	-391	-270	-281	0	0.00404061	0.00399778	0.00395188	0.00390292	0.00385091	0.00379585	0.00373775	0.00367661	0.00361247	0.00354537	0.00347536	0.00340254	0.00332701	0.0032489	0.00316837	0.0030856	0.00300081	0.00291422	0.0028261	0.00273673	0.0026464	0.00255545	0.00246422	0.00237307	0.00228237	0.00219252	0.00210392	0.00201698	0.00193211	0.00184972	0.00177022	0.00169401	0.00162146	0.00155292	0.0014887	0.00142907	0.00137425	0.0013244	0.00127963
351	5	W	A	P3	39	2	-342	-280	-275	0	0.00303191	0.00296875	0.00290169	0.00283081	0.00275619	0.0026779	0.00259602	0.00251064	0.00242182	0.00232969	0.00223437	0.00213598	0.00203472	0.00193079	0.00182441	0.00171588	0.00160549	0.0014936	0.00138058	0.00126685	0.00115285	0.00103904	0.000925906	0.000813948	0.00070367	0.000595582	0.000490188	0.000387981	0.000289441	0.000195027	0.000105175	2.02872e-05	-5.92647e-05	-0.000133148	-0.000201067	-0.000262767	-0.00031803	-0.000366675	-0.000408556
352	5	W	A	C3	39	2	-353	-281	-274	0	0.00381907	0.00377514	0.00372736	0.00367569	0.00362008	0.00356048	0.00349685	0.00342915	0.00335736	0.00328149	0.00320159	0.00311776	0.00303012	0.00293886	0.0028442	0.00274641	0.00264581	0.00254275	0.00243761	0.00233083	0.00222282	0.00211407	0.00200504	0.00189623	0.00178813	0.00168123	0.00157603	0.00147302	0.00137268	0.00127548	0.00118189	0.00109234	0.00100728	0.000927075	0.000852104	0.000782685	0.000719096	0.000661565	0.000610262
353	5	W	A	C4	39	2	-317	-260	-268	0	0.00309055	0.00304617	0.0029978	0.00294552	0.00288941	0.0028296	0.00276622	0.00269941	0.00262937	0.00255631	0.00248044	0.00240204	0.00232139	0.00223881	0.00215464	0.00206925	0.00198303	0.00189639	0.00180977	0.00172359	0.00163833	0.00155442	0.00147233	0.0013925	0.00131535	0.00124128	0.00117066	0.00110381	0.00104105	0.00098262	0.000928742	0.000879585	0.000835272	0.000795882	0.000761441	0.00073193	0.000707284	0.00068739	0.0006721
354	5	S	A	fp1	30	no RP	no RP	-104	no RP	0	0.00274614	0.00264923	0.00255588	0.00246631	0.0023807	0.00229913	0.00222166	0.00214823	0.00207878	0.00201315	0.00195118	0.00189264	0.00183732	0.00178498	0.00173537	0.00168823	0.00164332	0.00160039	0.0015592	0.00151949	0.00148103	0.00144355	0.00140681	0.00137054	0.00133451	0.00129845	0.00126214	0.00122535	0.00118788	0.00114957	0.00111029	0.00106996	0.00102857	0.000986157	0.000942831	0.000898754	0.000854149	0.000809285	0.000764471
355	5	S	A	fp2	30	no RP	no RP	-102	no RP	0	-0.00226298	-0.00229819	-0.00233128	-0.00236214	-0.00239063	-0.00241667	-0.00244018	-0.00246114	-0.00247953	-0.00249538	-0.00250876	-0.00251974	-0.00252841	-0.00253487	-0.00253922	-0.00254157	-0.00254201	-0.00254061	-0.00253743	-0.00253253	-0.00252596	-0.00251774	-0.00250791	-0.00249653	-0.00248362	-0.00246926	-0.00245351	-0.00243645	-0.00241818	-0.00239881	-0.00237842	-0.0023571	-0.00233491	-0.00231187	-0.00228799	-0.0022632	-0.00223739	-0.00221043	-0.0021821
356	5	S	A	cz	40	no RP	no RP	no RP	-350	1	-0.00249857	-0.00252818	-0.00255466	-0.00257786	-0.00259767	-0.00261404	-0.00262695	-0.0026364	-0.00264243	-0.00264511	-0.00264452	-0.00264073	-0.00263381	-0.00262384	-0.0026109	-0.00259505	-0.00257637	-0.00255492	-0.00253079	-0.00250405	-0.00247482	-0.0024432	-0.00240935	-0.00237341	-0.00233556	-0.002296	-0.00225492	-0.00221253	-0.00216906	-0.00212469	-0.00207964	-0.00203408	-0.00198816	-0.00194201	-0.00189573	-0.0018494	-0.00180306	-0.00175674	-0.00171046
357	5	S	A	P3	40	no RP	no RP	no RP	no RP	0	-0.00122858	-0.00125305	-0.00127678	-0.0012994	-0.00132057	-0.00133995	-0.00135722	-0.00137212	-0.00138439	-0.00139381	-0.00140021	-0.00140344	-0.00140338	-0.00139998	-0.0013932	-0.00138306	-0.00136961	-0.00135296	-0.00133326	-0.00131069	-0.00128549	-0.00125793	-0.00122833	-0.00119702	-0.00116438	-0.00113079	-0.00109667	-0.00106242	-0.00102847	-0.000995228	-0.000963078	-0.000932387	-0.000903482	-0.000876648	-0.000852122	-0.000830094	-0.000810707	-0.000794055	-0.000780189
358	5	S	A	C3	40	no RP	no RP	no RP	-378	1	-0.00175877	-0.00177507	-0.001789	-0.00180042	-0.00180926	-0.00181547	-0.00181904	-0.00181999	-0.00181839	-0.0018143	-0.00180783	-0.00179907	-0.00178812	-0.0017751	-0.0017601	-0.00174323	-0.00172462	-0.00170437	-0.00168259	-0.00165942	-0.00163498	-0.00160941	-0.00158286	-0.00155549	-0.00152747	-0.00149895	-0.00147013	-0.00144115	-0.00141221	-0.00138345	-0.00135503	-0.00132708	-0.00129972	-0.00127302	-0.00124707	-0.00122191	-0.0011976	-0.00117415	-0.00115157
359	5	S	A	C4	40	no RP	no RP	no RP	-349	1	-0.00223264	-0.00226721	-0.00229986	-0.00233036	-0.00235852	-0.00238416	-0.00240717	-0.00242744	-0.00244492	-0.00245962	-0.00247155	-0.00248077	-0.00248735	-0.00249137	-0.00249293	-0.00249212	-0.00248904	-0.00248376	-0.00247633	-0.00246679	-0.00245516	-0.00244144	-0.00242565	-0.00240776	-0.00238779	-0.00236574	-0.00234163	-0.00231553	-0.00228751	-0.00225767	-0.00222614	-0.00219306	-0.00215859	-0.00212287	-0.00208605	-0.00204824	-0.00200956	-0.00197008	-0.00192985
360	5	M	O	fp1	33	no RP	no RP	no RP	no RP	0	-0.0043612	-0.00438841	-0.0044192	-0.0044529	-0.0044889	-0.00452665	-0.0045657	-0.00460567	-0.00464626	-0.00468725	-0.00472845	-0.0047697	-0.00481084	-0.00485171	-0.0048921	-0.00493178	-0.00497046	-0.00500783	-0.00504357	-0.00507736	-0.0051089	-0.00513796	-0.00516436	-0.00518804	-0.00520904	-0.0052275	-0.00524369	-0.00525796	-0.00527073	-0.00528245	-0.00529357	-0.00530452	-0.00531567	-0.00532731	-0.00533961	-0.00535262	-0.00536628	-0.00538041	-0.00539473
361	5	M	O	fp2	33	no RP	no RP	-5	no RP	0	-0.00361396	-0.00364384	-0.00367948	-0.00372055	-0.00376668	-0.00381747	-0.00387254	-0.00393145	-0.00399379	-0.00405912	-0.00412697	-0.00419688	-0.00426835	-0.00434082	-0.00441372	-0.00448641	-0.00455824	-0.0046285	-0.00469647	-0.00476143	-0.0048227	-0.00487962	-0.00493163	-0.00497825	-0.00501913	-0.00505406	-0.00508299	-0.00510602	-0.00512339	-0.00513548	-0.00514281	-0.00514595	-0.00514558	-0.0051424	-0.0051371	-0.00513037	-0.00512286	-0.00511513	-0.00510771
362	5	M	O	cz	41	2	-420	-337	-338	0	-0.000824771	-0.000827644	-0.000833589	-0.000842074	-0.000852601	-0.000864722	-0.000878058	-0.000892297	-0.000907201	-0.000922592	-0.000938343	-0.000954363	-0.000970572	-0.000986889	-0.00100321	-0.00101939	-0.00103526	-0.00105061	-0.00106517	-0.00107868	-0.00109087	-0.00110146	-0.00111023	-0.00111698	-0.00112159	-0.001124	-0.00112423	-0.00112235	-0.00111852	-0.0011129	-0.00110569	-0.00109709	-0.00108725	-0.0010763	-0.00106428	-0.00105117	-0.00103687	-0.00102121	-0.00100395
363	5	M	O	P3	41	no RP	no RP	-333	-336	0	-0.000394069	-0.00037639	-0.000357872	-0.000338084	-0.000316654	-0.000293294	-0.000267804	-0.000240083	-0.000210123	-0.000177997	-0.000143848	-0.000107871	-7.02874e-05	-3.13296e-05	8.78257e-06	4.98542e-05	9.17236e-05	0.000134263	0.000177376	0.000220985	0.000265024	0.000309422	0.000354089	0.000398903	0.000443694	0.000488244	0.000532284	0.0005755	0.000617552	0.000658085	0.000696755	0.000733247	0.000767301	0.000798731	0.000827439	0.000853424	0.000876785	0.000897712	0.000916469
364	5	M	O	C3	41	no RP	no RP	-345	-368	0	-0.000677801	-0.000688172	-0.000700172	-0.000713257	-0.000726915	-0.000740686	-0.000754175	-0.000767058	-0.000779089	-0.000790091	-0.000799949	-0.000808602	-0.000816025	-0.000822211	-0.000827158	-0.000830856	-0.000833278	-0.000834376	-0.000834085	-0.000832324	-0.00082901	-0.000824065	-0.000817428	-0.000809073	-0.000799018	-0.000787332	-0.000774141	-0.000759619	-0.000743987	-0.000727494	-0.000710408	-0.000692992	-0.000675491	-0.000658111	-0.000641003	-0.000624253	-0.000607878	-0.000591823	-0.00057597
365	5	M	O	C4	41	no RP	no RP	-329	-344	0	-0.00124958	-0.00123521	-0.00122322	-0.00121321	-0.00120479	-0.00119756	-0.00119117	-0.00118531	-0.00117969	-0.00117407	-0.00116824	-0.00116202	-0.00115524	-0.00114774	-0.00113935	-0.00112992	-0.00111925	-0.00110716	-0.00109347	-0.00107799	-0.00106058	-0.00104113	-0.00101955	-0.000995863	-0.000970121	-0.000942473	-0.000913138	-0.0008824	-0.000850596	-0.000818092	-0.000785263	-0.000752473	-0.000720044	-0.000688244	-0.000657263	-0.000627205	-0.000598082	-0.000569817	-0.000542252
366	5	W	O	fp1	29	no RP	no RP	-79	no RP	0	0.00426503	0.00412786	0.00399257	0.0038593	0.00372804	0.00359865	0.00347089	0.00334441	0.00321879	0.00309364	0.00296855	0.00284324	0.00271752	0.00259137	0.00246491	0.00233843	0.00221239	0.00208733	0.00196387	0.00184266	0.0017243	0.00160932	0.00149811	0.0013909	0.00128771	0.00118839	0.00109257	0.000999769	0.00090936	0.000820673	0.000733024	0.000645778	0.000558393	0.000470464	0.000381742	0.00029215	0.000201766	0.000110805	1.95808e-05
367	5	W	O	fp2	29	no RP	no RP	-819	no RP	0	0.00321621	0.0030896	0.00296717	0.00284894	0.0027348	0.00262454	0.00251786	0.00241432	0.00231345	0.00221468	0.00211745	0.0020212	0.00192542	0.00182968	0.0017337	0.00163727	0.00154034	0.001443	0.0013454	0.00124783	0.00115058	0.00105402	0.000958434	0.000864099	0.000771181	0.000679744	0.000589739	0.000501004	0.000413281	0.000326235	0.00023949	0.000152656	6.53763e-05	-2.26451e-05	-0.000111609	-0.000201607	-0.000292608	-0.000384469	-0.000476944
368	5	W	O	cz	40	1	-858	-718	-597	0	0.00239399	0.00238323	0.00237262	0.00236227	0.00235223	0.00234243	0.00233273	0.00232289	0.00231265	0.00230171	0.0022898	0.00227667	0.00226218	0.00224626	0.00222896	0.00221048	0.00219109	0.00217119	0.00215125	0.00213179	0.00211331	0.00209633	0.00208126	0.00206845	0.00205811	0.00205034	0.0020451	0.00204221	0.00204141	0.00204235	0.00204465	0.00204791	0.00205174	0.00205584	0.00205993	0.00206387	0.00206755	0.00207097	0.00207415
369	5	W	O	P3	40	no RP	no RP	-525	-476	0	0.00175735	0.00176196	0.0017656	0.00176855	0.00177099	0.00177302	0.00177461	0.00177566	0.00177599	0.00177538	0.0017736	0.00177046	0.00176578	0.00175948	0.00175155	0.00174211	0.00173133	0.00171949	0.00170692	0.00169397	0.00168104	0.00166844	0.00165648	0.00164535	0.00163513	0.00162582	0.00161727	0.00160926	0.00160145	0.00159348	0.00158494	0.00157544	0.00156462	0.0015522	0.00153795	0.00152177	0.00150362	0.00148356	0.00146171
370	5	W	O	C3	40	no RP	no RP	-730	-516	0	0.00198089	0.00194782	0.00191451	0.00188135	0.00184863	0.00181656	0.00178527	0.00175478	0.00172507	0.00169606	0.00166765	0.00163975	0.0016123	0.00158528	0.00155876	0.00153286	0.00150777	0.00148376	0.00146112	0.00144017	0.00142125	0.00140462	0.00139053	0.0013791	0.00137037	0.00136426	0.00136057	0.001359	0.00135913	0.00136051	0.00136261	0.00136491	0.0013669	0.00136812	0.00136815	0.00136669	0.00136349	0.00135841	0.00135135
371	5	W	O	C4	40	no RP	no RP	-543	-73	0	0.0018633	0.00185727	0.00185248	0.00184913	0.00184735	0.00184714	0.00184845	0.00185112	0.00185494	0.00185967	0.00186503	0.00187076	0.00187666	0.00188257	0.0018884	0.00189416	0.00189993	0.00190586	0.00191218	0.00191913	0.00192698	0.00193596	0.00194629	0.00195809	0.00197142	0.00198623	0.00200235	0.00201956	0.00203753	0.00205588	0.00207421	0.00209209	0.00210915	0.00212503	0.00213948	0.00215228	0.00216331	0.00217252	0.00217993
372	5	P	V	C4	24	no RP	no RP	no RP	-1411	0	-0.000466787	-0.000548716	-0.000632913	-0.000718725	-0.000805493	-0.000892559	-0.000979277	-0.00106502	-0.00114919	-0.00123123	-0.00131064	-0.00138698	-0.00145986	-0.00152897	-0.00159407	-0.001655	-0.00171167	-0.00176404	-0.00181215	-0.00185609	-0.00189601	-0.0019321	-0.00196456	-0.00199362	-0.00201953	-0.0020425	-0.00206273	-0.00208041	-0.00209566	-0.00210861	-0.00211931	-0.0021278	-0.00213407	-0.00213808	-0.00213977	-0.00213905	-0.00213578	-0.00212982	-0.00212099
373	5	P	X	C4	27	1	-1039	-809	-765	0	-0.000255893	-0.000204055	-0.000153075	-0.000103442	-5.56708e-05	-1.02829e-05	3.22187e-05	7.13733e-05	0.000106786	0.000138145	0.000165237	0.000187952	0.000206282	0.000220313	0.000230219	0.000236242	0.000238677	0.000237849	0.000234093	0.000227732	0.000219066	0.000208356	0.000195824	0.000181655	0.000166	0.00014899	0.000130744	0.000111385	9.10526e-05	6.99124e-05	4.81632e-05	2.60382e-05	3.80186e-06	-1.8258e-05	-3.98406e-05	-6.06454e-05	-8.0386e-05	-9.88046e-05	-0.000115686
374	5	W	A	C4	25	1	-557	-364	-328	0	0.00162264	0.00163999	0.00165221	0.00165951	0.00166209	0.0016602	0.00165409	0.00164406	0.00163044	0.00161359	0.00159391	0.00157182	0.00154775	0.00152212	0.00149535	0.00146779	0.00143973	0.00141135	0.00138272	0.00135374	0.00132419	0.00129366	0.00126163	0.00122748	0.00119049	0.00114993	0.00110508	0.00105528	0.000999973	0.000938747	0.000871362	0.000797768	0.000718116	0.000632761	0.000542246	0.00044729	0.00034875	0.000247595	0.000144863
375	6	W	A	P3	34	no RP	no RP	-25	-21	0	0.002032	0.0021076	0.00218322	0.00225826	0.00233206	0.00240407	0.00247375	0.0025407	0.00260462	0.00266535	0.00272283	0.00277712	0.00282835	0.00287668	0.00292229	0.00296532	0.00300582	0.00304378	0.00307904	0.00311133	0.00314024	0.00316528	0.00318584	0.00320129	0.00321099	0.00321429	0.00321064	0.00319957	0.00318072	0.00315389	0.00311899	0.00307609	0.00302537	0.00296709	0.00290161	0.00282932	0.00275061	0.00266587	0.00257548
376	6	M	A	P3	37	no RP	no RP	no RP	-1456	0	0.00148133	0.00143253	0.00138077	0.00132619	0.00126898	0.00120937	0.0011476	0.00108398	0.00101881	0.000952415	0.000885128	0.00081728	0.000749193	0.000681171	0.000613501	0.000546451	0.000480271	0.000415203	0.000351488	0.000289378	0.000229141	0.000171073	0.000115492	6.2742e-05	1.31802e-05	-3.28299e-05	-7.49329e-05	-0.000112797	-0.000146129	-0.000174694	-0.000198329	-0.000216954	-0.000230577	-0.000239297	-0.000243294	-0.000242825	-0.000238209	-0.000229815	-0.000218049
377	6	S	A	P3	40	no RP	no RP	no RP	no RP	1	-8.57286e-05	-0.000156225	-0.000229418	-0.000304853	-0.000381951	-0.000460006	-0.000538191	-0.000615574	-0.000691159	-0.000763926	-0.000832883	-0.000897122	-0.000955873	-0.00100855	-0.00105478	-0.00109445	-0.00112765	-0.00115474	-0.00117628	-0.00119299	-0.00120572	-0.00121536	-0.00122282	-0.00122897	-0.00123455	-0.00124018	-0.00124631	-0.00125323	-0.00126103	-0.00126969	-0.00127906	-0.00128891	-0.00129896	-0.00130895	-0.00131865	-0.00132788	-0.00133653	-0.00134457	-0.00135201
378	6	M	A	fp1	29	no RP	no RP	no RP	no RP	0	-0.00226449	-0.00224234	-0.00221805	-0.0021921	-0.00216503	-0.00213742	-0.00210986	-0.00208286	-0.00205687	-0.0020322	-0.00200903	-0.00198744	-0.00196734	-0.00194859	-0.00193092	-0.00191407	-0.00189774	-0.00188165	-0.00186558	-0.00184939	-0.00183299	-0.00181639	-0.00179966	-0.00178292	-0.00176629	-0.00174991	-0.00173386	-0.00171816	-0.00170277	-0.00168753	-0.00167219	-0.00165643	-0.00163985	-0.00162204	-0.00160256	-0.00158105	-0.00155721	-0.00153086	-0.00150196
379	6	M	A	fp2	28	no RP	no RP	no RP	no RP	0	-0.00116116	-0.00115206	-0.00113836	-0.00112039	-0.00109855	-0.00107326	-0.00104491	-0.00101384	-0.000980308	-0.000944463	-0.00090637	-0.000866006	-0.00082329	-0.000778114	-0.00073038	-0.000680041	-0.000627133	-0.000571806	-0.000514345	-0.000455171	-0.000394839	-0.000334014	-0.000273441	-0.000213902	-0.000156176	-0.000100993	-4.89853e-05	-6.59497e-07	4.36362e-05	8.37235e-05	0.000119595	0.000151401	0.00017943	0.000204069	0.000225768	0.000244996	0.000262198	0.00027776	0.000291978
380	6	M	A	cz	33	no RP	no RP	-360	-190	0	-0.00374994	-0.00381988	-0.00387583	-0.00391775	-0.00394567	-0.00395966	-0.00395982	-0.00394622	-0.00391892	-0.00387799	-0.00382345	-0.00375538	-0.00367388	-0.00357915	-0.00347149	-0.00335136	-0.00321938	-0.00307633	-0.00292317	-0.00276102	-0.00259112	-0.00241479	-0.00223339	-0.00204827	-0.0018607	-0.00167186	-0.00148278	-0.00129435	-0.00110726	-0.000922043	-0.000739086	-0.00055866	-0.000380952	-0.000206116	-3.43137e-05	0.00013425	0.000299293	0.000460434	0.00061719
381	6	M	A	P3	32	no RP	no RP	-269	-190	0	-0.00289901	-0.00306254	-0.00321515	-0.00335625	-0.00348531	-0.0036019	-0.0037056	-0.00379603	-0.0038728	-0.00393555	-0.00398393	-0.00401761	-0.00403634	-0.00403993	-0.00402831	-0.00400154	-0.00395982	-0.0039035	-0.0038331	-0.00374925	-0.00365275	-0.00354444	-0.00342523	-0.00329604	-0.00315775	-0.00301116	-0.00285701	-0.0026959	-0.00252833	-0.00235469	-0.00217524	-0.00199022	-0.00179981	-0.0016042	-0.00140365	-0.0011985	-0.000989229	-0.000776443	-0.000560931
382	6	M	A	C3	9	2	-595	-519	-539	0	-0.000592944	-0.000723508	-0.00084777	-0.000965265	-0.00107559	-0.00117839	-0.0012733	-0.00135999	-0.00143809	-0.00150727	-0.0015672	-0.0016176	-0.00165828	-0.00168916	-0.00171029	-0.0017219	-0.00172437	-0.00171825	-0.00170421	-0.00168303	-0.00165552	-0.00162248	-0.00158463	-0.00154257	-0.0014967	-0.00144723	-0.00139412	-0.00133715	-0.00127588	-0.00120969	-0.0011379	-0.00105976	-0.000974544	-0.000881634	-0.000780564	-0.000671073	-0.000553132	-0.000426958	-0.000293004
383	6	M	A	C4	27	no RP	no RP	-35	no RP	0	-0.00349922	-0.00357928	-0.00364461	-0.00369515	-0.00373093	-0.00375202	-0.00375859	-0.00375081	-0.00372889	-0.00369307	-0.00364358	-0.00358068	-0.00350465	-0.00341582	-0.00331455	-0.0032013	-0.0030766	-0.00294107	-0.00279545	-0.00264059	-0.00247742	-0.002307	-0.00213042	-0.00194883	-0.00176339	-0.00157522	-0.00138543	-0.00119501	-0.00100493	-0.000816	-0.000628978	-0.000444502	-0.000263126	-8.533e-05	8.84709e-05	0.000257905	0.000422632	0.000582325	0.000736658
384	6	W	A	fp1	31	no RP	no RP	-160	no RP	0	0.00274704	0.00280481	0.00285922	0.00290955	0.00295522	0.00299576	0.00303079	0.00306005	0.00308333	0.00310047	0.00311135	0.00311584	0.0031138	0.0031051	0.00308957	0.00306703	0.00303733	0.00300033	0.00295595	0.00290419	0.00284511	0.00277893	0.00270596	0.00262663	0.00254148	0.00245116	0.00235634	0.00225778	0.00215621	0.00205235	0.00194686	0.00184032	0.00173321	0.0016259	0.00151867	0.00141171	0.00130512	0.00119896	0.00109326
385	6	W	A	fp2	31	no RP	no RP	-128	no RP	0	0.00332252	0.0033401	0.00335248	0.00335966	0.00336175	0.00335902	0.00335181	0.00334057	0.00332575	0.00330782	0.00328719	0.0032642	0.0032391	0.00321201	0.00318292	0.00315175	0.00311828	0.00308228	0.00304343	0.00300145	0.00295606	0.00290705	0.00285427	0.00279767	0.00273724	0.00267305	0.00260524	0.00253395	0.00245933	0.00238153	0.00230063	0.00221667	0.00212963	0.00203941	0.00194586	0.00184879	0.001748	0.0016433	0.00153456
386	6	W	A	cz	31	no RP	no RP	no RP	no RP	0	-6.36717e-05	-4.78003e-06	4.7939e-05	9.41632e-05	0.000133719	0.000166582	0.000192866	0.000212808	0.000226751	0.000235114	0.000238368	0.000237013	0.000231552	0.000222477	0.000210254	0.000195322	0.000178088	0.000158932	0.00013821	0.000116263	9.34252e-05	7.00239e-05	4.63827e-05	2.28151e-05	-3.83773e-07	-2.29476e-05	-4.46515e-05	-6.53267e-05	-8.48756e-05	-0.000103286	-0.000120643	-0.000137137	-0.000153058	-0.000168798	-0.000184825	-0.000201666	-0.000219875	-0.000240005	-0.000262575
387	6	W	A	P3	31	no RP	no RP	no RP	no RP	0	-0.000553221	-0.00036893	-0.000185261	-3.4261e-06	0.000175459	0.000350395	0.00052051	0.000685062	0.000843438	0.00099514	0.00113977	0.00127703	0.00140666	0.0015285	0.00164239	0.00174825	0.00184601	0.00193564	0.00201716	0.0020906	0.00215605	0.00221363	0.00226348	0.00230578	0.00234074	0.00236858	0.0023895	0.00240373	0.00241146	0.00241285	0.00240805	0.00239713	0.00238012	0.00235702	0.00232776	0.00229228	0.00225048	0.00220227	0.00214758
388	6	W	A	C3	20	no RP	no RP	no RP	no RP	0	0.00238432	0.0025587	0.00272723	0.00288867	0.00304201	0.00318651	0.00332166	0.00344718	0.00356298	0.00366913	0.0037658	0.00385326	0.00393176	0.00400157	0.00406292	0.00411596	0.00416079	0.00419747	0.00422599	0.00424628	0.00425826	0.00426179	0.00425672	0.00424284	0.00421993	0.00418772	0.00414595	0.00409434	0.00403259	0.00396043	0.00387759	0.00378384	0.003679	0.00356301	0.00343587	0.00329776	0.00314903	0.0029902	0.002822
389	6	W	A	C4	29	no RP	no RP	no RP	no RP	0	0.00159158	0.00159709	0.0015969	0.00159087	0.00157891	0.00156095	0.00153697	0.00150698	0.00147102	0.00142921	0.00138167	0.00132861	0.0012703	0.00120705	0.00113929	0.00106751	0.000992295	0.000914312	0.000834321	0.00075316	0.000671734	0.000591	0.000511944	0.000435555	0.000362799	0.000294587	0.000231747	0.000175	0.000124928	8.19537e-05	4.63136e-05	1.80447e-05	-3.02365e-06	-1.72661e-05	-2.52451e-05	-2.76847e-05	-2.54367e-05	-1.94432e-05	-1.06974e-05
390	6	S	A	fp1	24	no RP	no RP	no RP	no RP	0	-0.000771438	-0.000736622	-0.000704117	-0.000673453	-0.000644134	-0.000615685	-0.000587724	-0.000560013	-0.000532497	-0.000505332	-0.000478888	-0.000453736	-0.000430609	-0.000410358	-0.000393887	-0.000382084	-0.000375757	-0.000375567	-0.000381987	-0.00039527	-0.000415448	-0.000442341	-0.000475593	-0.000514717	-0.000559154	-0.000608331	-0.000661727	-0.000718924	-0.000779649	-0.000843795	-0.000911428	-0.000982765	-0.00105814	-0.00113794	-0.00122254	-0.00131225	-0.00140721	-0.00150733	-0.00161227
391	6	S	A	fp2	25	no RP	no RP	no RP	no RP	0	-0.00125454	-0.00126536	-0.00127888	-0.00129381	-0.0013088	-0.00132251	-0.00133375	-0.00134152	-0.00134509	-0.00134406	-0.00133835	-0.00132824	-0.00131427	-0.00129725	-0.00127819	-0.00125816	-0.00123829	-0.00121965	-0.00120316	-0.00118964	-0.00117969	-0.00117373	-0.00117201	-0.00117463	-0.00118161	-0.00119292	-0.00120854	-0.00122851	-0.00125299	-0.00128224	-0.00131666	-0.00135673	-0.00140302	-0.00145606	-0.00151634	-0.0015842	-0.00165977	-0.00174291	-0.00183318
392	6	S	A	cz	34	pre-set	-1174	-1046	-1118	0	-0.000329468	-0.000289702	-0.000249593	-0.000208775	-0.000166867	-0.000123533	-7.85389e-05	-3.18073e-05	1.65465e-05	6.61913e-05	0.000116578	0.000166962	0.000216434	0.000263983	0.000308555	0.00034913	0.00038479	0.000414784	0.000438577	0.00045588	0.000466654	0.000471098	0.000469617	0.000462774	0.000451231	0.00043569	0.000416822	0.000395219	0.000371339	0.000345483	0.000317782	0.000288203	0.000256584	0.000222679	0.000186213	0.00014695	0.00010476	5.96699e-05	1.19118e-05
393	6	S	A	P3	35	no RP	no RP	-373	-1024	0	-9.49635e-05	5.46829e-05	0.000206728	0.00036062	0.000515848	0.00067191	0.000828278	0.000984357	0.00113946	0.00129279	0.00144343	0.00159035	0.00173245	0.00186858	0.00199757	0.00211833	0.00222984	0.00233126	0.00242192	0.00250138	0.0025694	0.00262597	0.00267125	0.00270558	0.00272941	0.00274326	0.00274769	0.00274321	0.0027303	0.00270932	0.00268056	0.00264419	0.00260027	0.00254884	0.00248991	0.00242352	0.0023498	0.00226901	0.00218157
394	6	S	A	C3	24	pre-set	-1486	no RP	no RP	0	-0.00120193	-0.00110409	-0.00100986	-0.000918931	-0.000830799	-0.000744853	-0.000660434	-0.000576904	-0.000493715	-0.000410469	-0.000326964	-0.000243217	-0.000159482	-7.6235e-05	5.85153e-06	8.59536e-05	0.000163148	0.000236468	0.00030496	0.000367732	0.000423982	0.000473033	0.00051434	0.000547494	0.000572222	0.000588371	0.000595886	0.00059479	0.000585152	0.000567069	0.000540649	0.000505999	0.000463242	0.000412527	0.000354061	0.000288141	0.000215185	0.000135764	5.06294e-05
395	6	S	A	C4	28	pre-set	-1187	-971	-982	0	-0.00451454	-0.00442875	-0.00434126	-0.00425235	-0.00416229	-0.00407133	-0.00397973	-0.00388778	-0.00379583	-0.00370429	-0.00361364	-0.00352443	-0.00343724	-0.0033527	-0.00327144	-0.00319405	-0.00312104	-0.00305286	-0.00298979	-0.002932	-0.0028795	-0.00283218	-0.0027898	-0.00275206	-0.00271859	-0.00268899	-0.00266291	-0.00264003	-0.00262016	-0.00260317	-0.00258911	-0.00257813	-0.00257049	-0.00256655	-0.00256672	-0.00257139	-0.00258094	-0.00259561	-0.00261553
396	6	P	V	fp1	14	no RP	no RP	-584	-59	0	-0.0059056	-0.00599711	-0.00608267	-0.00616151	-0.00623275	-0.00629548	-0.0063488	-0.00639181	-0.00642369	-0.00644376	-0.00645152	-0.00644671	-0.0064293	-0.0063996	-0.00635813	-0.00630573	-0.00624341	-0.00617235	-0.00609384	-0.00600919	-0.00591967	-0.00582643	-0.00573052	-0.00563277	-0.00553384	-0.0054342	-0.00533417	-0.00523394	-0.00513364	-0.00503337	-0.00493328	-0.00483356	-0.00473453	-0.00463663	-0.00454041	-0.00444654	-0.00435577	-0.00426884	-0.00418652
397	6	P	V	fp2	15	no RP	no RP	-66	-68	0	-0.00279925	-0.00293659	-0.00307224	-0.00320507	-0.00333377	-0.00345691	-0.00357294	-0.00368027	-0.00377737	-0.00386279	-0.00393527	-0.0039938	-0.00403767	-0.0040665	-0.00408025	-0.00407923	-0.00406403	-0.00403551	-0.0039947	-0.00394277	-0.00388093	-0.00381041	-0.00373234	-0.00364778	-0.00355764	-0.00346272	-0.0033637	-0.00326119	-0.00315574	-0.00304791	-0.00293829	-0.00282756	-0.00271647	-0.00260589	-0.00249679	-0.0023902	-0.00228719	-0.00218882	-0.00209607
398	6	P	V	cz	15	no RP	no RP	-74	-608	0	-0.00345939	-0.00355783	-0.00365543	-0.00375174	-0.00384613	-0.00393787	-0.00402612	-0.00410999	-0.00418858	-0.004261	-0.00432647	-0.00438433	-0.0044341	-0.00447547	-0.00450838	-0.00453293	-0.0045494	-0.00455824	-0.00455997	-0.00455519	-0.0045445	-0.00452848	-0.00450762	-0.00448235	-0.00445299	-0.00441979	-0.00438293	-0.00434253	-0.00429873	-0.00425167	-0.00420157	-0.0041487	-0.00409345	-0.00403632	-0.00397792	-0.00391892	-0.0038601	-0.00380221	-0.00374599
399	6	P	V	P3	15	no RP	no RP	-111	-687	0	0.000166605	0.000117063	5.69449e-05	-1.33969e-05	-9.33167e-05	-0.000181899	-0.000278002	-0.000380313	-0.000487419	-0.000597878	-0.000710295	-0.00082339	-0.000936051	-0.00104738	-0.00115668	-0.0012635	-0.00136754	-0.00146868	-0.00156688	-0.00166215	-0.00175449	-0.00184386	-0.00193014	-0.00201309	-0.00209236	-0.00216754	-0.00223814	-0.00230366	-0.00236366	-0.00241777	-0.00246574	-0.00250752	-0.00254323	-0.00257323	-0.00259809	-0.00261853	-0.00263545	-0.00264982	-0.0026626
400	6	P	V	C3	15	no RP	no RP	-614	-608	0	-0.00652779	-0.00659636	-0.0066715	-0.00675329	-0.00684157	-0.00693592	-0.00703566	-0.00713992	-0.00724767	-0.00735775	-0.00746894	-0.00758003	-0.00768984	-0.00779726	-0.00790131	-0.00800109	-0.00809582	-0.00818481	-0.00826747	-0.00834324	-0.00841162	-0.00847211	-0.00852422	-0.00856747	-0.00860137	-0.0086255	-0.00863948	-0.00864306	-0.00863615	-0.0086188	-0.00859127	-0.008554	-0.00850763	-0.008453	-0.00839109	-0.00832301	-0.00824995	-0.00817313	-0.00809371
401	6	P	V	C4	15	no RP	no RP	no RP	-159	0	-0.00218522	-0.00228851	-0.00240498	-0.00253358	-0.00267288	-0.00282109	-0.00297616	-0.00313583	-0.00329774	-0.00345951	-0.00361886	-0.00377366	-0.00392207	-0.00406254	-0.00419388	-0.00431524	-0.00442611	-0.00452624	-0.00461561	-0.00469434	-0.00476261	-0.0048206	-0.00486846	-0.00490624	-0.00493392	-0.00495138	-0.0049585	-0.00495512	-0.00494115	-0.00491657	-0.00488154	-0.00483633	-0.00478146	-0.00471762	-0.00464571	-0.00456681	-0.00448212	-0.00439294	-0.00430055
402	6	P	X	fp1	30	no RP	no RP	no RP	no RP	0	-0.00079955	-0.000864479	-0.000933586	-0.00100658	-0.00108292	-0.00116183	-0.00124235	-0.00132334	-0.0014036	-0.00148189	-0.001557	-0.00162786	-0.00169355	-0.00175334	-0.00180672	-0.0018534	-0.00189329	-0.00192644	-0.00195304	-0.00197332	-0.00198753	-0.00199586	-0.00199844	-0.00199527	-0.00198624	-0.00197112	-0.0019496	-0.00192129	-0.00188582	-0.00184284	-0.00179212	-0.00173358	-0.00166731	-0.00159363	-0.00151306	-0.00142633	-0.00133435	-0.00123814	-0.00113881
403	6	P	X	fp2	33	no RP	no RP	-745	-40	0	-0.0033448	-0.00344656	-0.00355206	-0.00366043	-0.00377052	-0.00388102	-0.00399041	-0.00409712	-0.00419955	-0.00429616	-0.00438557	-0.00446654	-0.00453812	-0.00459957	-0.00465044	-0.00469048	-0.00471968	-0.00473814	-0.00474607	-0.0047437	-0.00473125	-0.00470886	-0.00467661	-0.00463445	-0.00458227	-0.00451989	-0.00444711	-0.00436379	-0.00426985	-0.00416538	-0.00405067	-0.00392625	-0.00379289	-0.00365164	-0.00350379	-0.00335082	-0.00319436	-0.00303611	-0.00287779
404	6	P	X	cz	40	pre-set	-1156	-924	-897	0	-0.00106305	-0.00109851	-0.001136	-0.00117525	-0.00121579	-0.001257	-0.00129807	-0.0013381	-0.00137612	-0.00141115	-0.00144225	-0.00146858	-0.00148942	-0.00150423	-0.00151262	-0.00151437	-0.00150942	-0.00149785	-0.00147983	-0.00145558	-0.00142534	-0.00138938	-0.00134788	-0.00130105	-0.00124899	-0.00119181	-0.0011296	-0.00106244	-0.000990501	-0.000914	-0.000833286	-0.000748842	-0.000661302	-0.000571453	-0.000480227	-0.000388672	-0.000297919	-0.000209133	-0.000123468
405	6	P	X	P3	40	pre-set	-1151	-980	-976	0	-0.00203174	-0.00204237	-0.00205211	-0.00206113	-0.00206936	-0.00207654	-0.00208225	-0.00208595	-0.00208703	-0.00208489	-0.00207899	-0.00206891	-0.00205436	-0.00203523	-0.00201158	-0.00198363	-0.00195171	-0.00191624	-0.00187766	-0.00183635	-0.00179265	-0.00174675	-0.00169871	-0.00164844	-0.00159571	-0.00154018	-0.00148144	-0.00141908	-0.00135273	-0.00128211	-0.00120713	-0.00112787	-0.00104468	-0.000958127	-0.000869012	-0.000778344	-0.000687284	-0.000597087	-0.000509033
406	6	P	X	C3	30	pre-set	-1308	no RP	no RP	1	-7.77964e-05	-7.34809e-05	-7.2947e-05	-7.68079e-05	-8.54266e-05	-9.8908e-05	-0.000117108	-0.000139661	-0.000166015	-0.000195485	-0.000227305	-0.00026069	-0.000294881	-0.000329193	-0.000363043	-0.00039596	-0.000427593	-0.000457687	-0.00048606	-0.000512574	-0.000537093	-0.000559464	-0.000579486	-0.000596905	-0.000611412	-0.000622652	-0.000630254	-0.000633857	-0.000633157	-0.00062795	-0.00061817	-0.000603934	-0.000585563	-0.000563602	-0.000538813	-0.00051216	-0.000484771	-0.000457889	-0.000432807
407	6	P	X	C4	38	no RP	no RP	-952	-959	0	3.01524e-05	-2.09926e-05	-7.98864e-05	-0.000146149	-0.000219072	-0.000297644	-0.000380607	-0.000466523	-0.000553854	-0.000641041	-0.000726585	-0.000809118	-0.000887451	-0.000960607	-0.00102784	-0.00108861	-0.0011426	-0.00118962	-0.00122964	-0.00126265	-0.00128871	-0.00130785	-0.00132005	-0.00132525	-0.00132334	-0.00131415	-0.00129753	-0.00127337	-0.00124161	-0.00120234	-0.00115581	-0.00110248	-0.001043	-0.000978227	-0.000909212	-0.000837133	-0.000763258	-0.000688871	-0.000615197
408	6	W	O	fp1	32	no RP	no RP	no RP	no RP	0	0.00182109	0.00184235	0.00185707	0.00186424	0.00186305	0.0018529	0.0018335	0.00180485	0.00176725	0.00172127	0.00166774	0.00160767	0.00154216	0.00147236	0.00139939	0.00132427	0.00124783	0.00117075	0.00109348	0.00101625	0.000939147	0.000862073	0.000784855	0.000707277	0.000629144	0.000550332	0.000470833	0.000390779	0.000310451	0.000230271	0.000150774	7.25695e-05	-3.70598e-06	-7.74431e-05	-0.00014811	-0.000215296	-0.000278741	-0.000338355	-0.000394213
409	6	W	O	fp2	37	no RP	no RP	no RP	no RP	0	-0.000171318	-0.000158254	-0.000153323	-0.000157228	-0.000170494	-0.000193406	-0.000225966	-0.000267872	-0.000318524	-0.000377045	-0.000442333	-0.000513126	-0.000588075	-0.000665833	-0.000745132	-0.000824857	-0.000904101	-0.000982203	-0.00105876	-0.00113362	-0.00120687	-0.00127876	-0.00134967	-0.00142004	-0.0014903	-0.00156083	-0.00163187	-0.00170357	-0.00177588	-0.00184862	-0.00192152	-0.0019942	-0.00206628	-0.0021374	-0.00220727	-0.00227573	-0.00234279	-0.00240858	-0.00247342
410	6	W	O	cz	37	no RP	no RP	-71	-71	0	0.00285507	0.00284882	0.00283372	0.00280944	0.00277573	0.00273249	0.00267977	0.00261781	0.00254702	0.00246795	0.0023813	0.00228787	0.00218848	0.00208397	0.00197511	0.00186258	0.00174694	0.00162859	0.00150777	0.00138461	0.00125907	0.00113106	0.00100043	0.000867052	0.000730823	0.000591755	0.000449981	0.000305784	0.000159603	1.2024e-05	-0.000136236	-0.000284364	-0.000431495	-0.000576749	-0.000719282	-0.000858325	-0.000993208	-0.00112339	-0.00124845
411	6	W	O	P3	37	2	-419	-356	-318	0	0.0011023	0.00111326	0.00112261	0.00112968	0.0011339	0.00113482	0.00113219	0.00112595	0.00111627	0.00110347	0.00108806	0.00107061	0.00105174	0.00103203	0.00101199	0.000991952	0.000972086	0.00095234	0.000932456	0.000911977	0.000890291	0.000866681	0.000840383	0.000810662	0.000776868	0.000738501	0.000695251	0.000647025	0.000593953	0.000536375	0.000474805	0.000409885	0.000342324	0.000272839	0.000202085	0.000130615	5.88307e-05	-1.30308e-05	-8.49037e-05
412	6	W	O	C3	30	no RP	no RP	-682	-1550	0	0.000481026	0.000497861	0.000512894	0.000525516	0.000535196	0.00054152	0.000544224	0.000543214	0.000538569	0.00053053	0.000519484	0.000505919	0.000490385	0.000473445	0.000455618	0.00043734	0.000418924	0.000400533	0.00038217	0.000363688	0.000344801	0.000325125	0.00030421	0.000281592	0.000256838	0.000229589	0.000199593	0.000166727	0.00013101	9.25934e-05	5.17463e-05	8.82725e-06	-3.57528e-05	-8.15717e-05	-0.000128239	-0.000175432	-0.000222929	-0.000270626	-0.000318546
413	6	W	O	C4	36	no RP	no RP	-65	no RP	0	0.00231613	0.00235631	0.00238465	0.00240044	0.0024031	0.00239228	0.00236787	0.00233006	0.00227928	0.00221621	0.00214173	0.00205685	0.00196265	0.00186021	0.00175052	0.00163443	0.0015126	0.0013855	0.00125337	0.00111626	0.000974078	0.000826644	0.000673737	0.000515177	0.000350886	0.00018094	5.61661e-06	-0.000174587	-0.000358948	-0.000546538	-0.000736264	-0.00092692	-0.00111726	-0.00130605	-0.00149215	-0.00167458	-0.00185252	-0.00202537	-0.0021927
414	6	P	X	fp1	33	no RP	no RP	-742	-694	0	0.00145481	0.0014459	0.00144165	0.00144228	0.00144803	0.00145907	0.00147556	0.00149759	0.00152517	0.00155825	0.00159671	0.00164036	0.00168891	0.00174203	0.0017993	0.00186027	0.00192447	0.00199138	0.00206049	0.00213128	0.00220324	0.00227586	0.00234865	0.00242117	0.00249296	0.00256365	0.00263285	0.00270025	0.00276558	0.00282861	0.00288915	0.00294709	0.00300235	0.00305492	0.00310485	0.00315223	0.00319723	0.00324004	0.00328091
415	6	P	X	fp2	33	no RP	no RP	-320	-252	0	0.00109521	0.00106792	0.00104795	0.00103557	0.00103094	0.00103418	0.0010453	0.00106423	0.00109081	0.0011248	0.00116586	0.00121359	0.00126752	0.00132711	0.00139178	0.00146094	0.00153395	0.00161022	0.00168914	0.00177014	0.00185268	0.00193626	0.00202039	0.00210465	0.00218862	0.00227193	0.00235423	0.00243523	0.00251463	0.00259222	0.00266779	0.0027412	0.00281235	0.0028812	0.00294777	0.00301211	0.00307435	0.00313466	0.00319325
416	6	P	X	cz	40	no RP	no RP	-231	-1154	0	-0.00421968	-0.00429008	-0.00435186	-0.00440485	-0.00444895	-0.00448418	-0.00451063	-0.00452853	-0.00453814	-0.00453987	-0.00453414	-0.00452149	-0.0045025	-0.00447779	-0.00444802	-0.00441386	-0.00437599	-0.00433507	-0.00429173	-0.00424654	-0.00420003	-0.00415267	-0.00410484	-0.00405687	-0.004009	-0.0039614	-0.00391417	-0.00386734	-0.00382089	-0.00377475	-0.0037288	-0.0036829	-0.0036369	-0.00359062	-0.00354392	-0.00349665	-0.0034487	-0.00339995	-0.00335035
417	6	P	X	P3	39	pre-set	-1306	-229	-1115	0	-0.00345679	-0.00356245	-0.00366644	-0.00376827	-0.00386748	-0.00396364	-0.00405637	-0.00414531	-0.00423013	-0.00431054	-0.00438628	-0.00445711	-0.00452287	-0.00458342	-0.00463865	-0.00468853	-0.00473304	-0.0047722	-0.00480606	-0.00483471	-0.00485823	-0.00487673	-0.00489031	-0.00489907	-0.00490308	-0.00490239	-0.00489705	-0.00488702	-0.00487226	-0.00485267	-0.00482813	-0.00479849	-0.00476357	-0.00472322	-0.00467728	-0.00462562	-0.00456818	-0.00450494	-0.00443593
418	6	P	X	C3	30	no RP	no RP	no RP	-226	0	0.000842195	0.000761786	0.000685314	0.000613428	0.000546799	0.00048611	0.000432026	0.000385178	0.000346142	0.000315406	0.000293341	0.000280183	0.000276005	0.000280711	0.000294037	0.000315557	0.000344703	0.000380786	0.000423024	0.000470575	0.000522561	0.000578103	0.000636346	0.000696486	0.000757791	0.000819623	0.000881455	0.000942882	0.00100364	0.00106359	0.00112274	0.00118122	0.00123927	0.00129719	0.00135535	0.00141415	0.00147398	0.0015352	0.00159818
419	6	P	X	C4	24	no RP	no RP	no RP	no RP	0	0.00109793	0.00104568	0.00100088	0.000963859	0.000934764	0.000913554	0.000899995	0.000893673	0.000894008	0.000900276	0.00091163	0.000927138	0.000945805	0.000966609	0.000988529	0.00101057	0.00103181	0.00105137	0.0010685	0.00108254	0.00109296	0.00109935	0.0011014	0.00109897	0.001092	0.00108058	0.00106492	0.0010453	0.00102211	0.000995828	0.000966949	0.000936021	0.000903604	0.000870255	0.000836526	0.000802958	0.000770087	0.00073845	0.000708587
420	6	P	V	fp1	2	3	-182	-352	-885	0	-0.00133691	-0.00156985	-0.00178391	-0.00198057	-0.00216136	-0.00232776	-0.0024811	-0.00262244	-0.0027525	-0.00287161	-0.00297968	-0.00307616	-0.00316013	-0.00323033	-0.00328524	-0.00332323	-0.00334266	-0.003342	-0.00331996	-0.00327558	-0.0032083	-0.00311799	-0.00300495	-0.00286986	-0.00271374	-0.00253789	-0.0023438	-0.00213305	-0.0019073	-0.00166818	-0.00141723	-0.00115593	-0.000885589	-0.000607431	-0.000322551	-3.1966e-05	0.000263346	0.000562397	0.000864145
421	6	P	V	fp2	2	no RP	no RP	-636	-883	0	0.00360312	0.0032754	0.00296307	0.00266389	0.00237565	0.00209629	0.00182408	0.00155772	0.0012965	0.0010403	0.000789659	0.000545762	0.000310349	8.56296e-05	-0.000125849	-0.000321361	-0.000498162	-0.000653651	-0.00078552	-0.000891873	-0.000971305	-0.00102295	-0.00104645	-0.00104195	-0.00100998	-0.000951393	-0.000867249	-0.000758724	-0.00062702	-0.000473286	-0.000298576	-0.000103825	0.000110146	0.000342594	0.000592799	0.000859999	0.00114331	0.00144164	0.00175365
422	6	P	V	cz	2	no RP	no RP	-49	-50	0	0.000208097	0.000422544	0.000627734	0.000821718	0.00100291	0.00117014	0.00132268	0.00146029	0.00158323	0.00169224	0.00178852	0.00187373	0.00194983	0.00201908	0.0020839	0.00214676	0.00221007	0.00227607	0.0023467	0.00242355	0.00250778	0.00260005	0.00270051	0.00280881	0.00292408	0.00304501	0.00316986	0.00329654	0.0034227	0.00354579	0.00366315	0.00377209	0.00387002	0.00395444	0.00402311	0.00407404	0.00410555	0.00411627	0.00410518
423	6	P	V	P3	2	no RP	no RP	-391	-799	0	-0.00391758	-0.00316027	-0.00241557	-0.00168708	-0.000977971	-0.000290985	0.000371521	0.00100756	0.00161546	0.00219384	0.00274155	0.00325767	0.00374143	0.00419221	0.00460952	0.00499298	0.00534231	0.00565731	0.00593788	0.00618399	0.00639563	0.00657287	0.00671574	0.00682429	0.00689847	0.00693817	0.00694319	0.00691318	0.0068477	0.00674621	0.00660811	0.00643275	0.00621957	0.0059681	0.00567808	0.00534949	0.00498268	0.00457838	0.00413777
424	6	P	V	C3	1	no RP	no RP	-182	-186	0	-0.00193028	-0.00171787	-0.00152782	-0.00136426	-0.00123121	-0.00113238	-0.00107104	-0.00104988	-0.00107085	-0.00113503	-0.0012425	-0.00139229	-0.0015823	-0.00180936	-0.0020693	-0.00235705	-0.00266679	-0.00299208	-0.00332604	-0.00366153	-0.00399137	-0.00430853	-0.00460639	-0.00487889	-0.00512075	-0.00532755	-0.00549585	-0.00562318	-0.00570803	-0.00574979	-0.00574875	-0.00570601	-0.00562338	-0.00550334	-0.00534889	-0.00516342	-0.00495061	-0.00471426	-0.00445819
425	6	P	V	C4	1	no RP	no RP	-154	-277	0	-0.0139511	-0.0140044	-0.014041	-0.0140587	-0.0140552	-0.0140287	-0.0139776	-0.013901	-0.0137982	-0.0136692	-0.013514	-0.0133332	-0.0131275	-0.0128974	-0.0126436	-0.0123667	-0.0120669	-0.0117444	-0.011399	-0.0110304	-0.0106381	-0.0102214	-0.00977986	-0.00931312	-0.0088212	-0.00830459	-0.00776441	-0.00720248	-0.0066214	-0.00602455	-0.00541603	-0.0048006	-0.00418347	-0.00357013	-0.00296617	-0.00237701	-0.00180778	-0.00126308	-0.000746922
426	6	W	A	fp1	35	no RP	no RP	no RP	no RP	0	-0.00112227	-0.00112915	-0.00113625	-0.00114389	-0.0011524	-0.00116209	-0.00117327	-0.00118622	-0.00120116	-0.00121826	-0.0012376	-0.00125919	-0.00128298	-0.00130879	-0.0013364	-0.0013655	-0.00139572	-0.00142664	-0.00145783	-0.00148883	-0.00151917	-0.00154841	-0.00157612	-0.00160187	-0.00162528	-0.00164597	-0.00166359	-0.00167783	-0.00168836	-0.00169493	-0.00169728	-0.00169519	-0.00168847	-0.00167698	-0.00166059	-0.00163925	-0.00161296	-0.00158177	-0.00154582
427	6	W	A	fp2	34	no RP	no RP	no RP	no RP	0	0.00343472	0.00335997	0.00328236	0.003202	0.00311903	0.0030336	0.0029459	0.00285614	0.00276456	0.00267143	0.00257707	0.00248182	0.00238603	0.00229011	0.00219445	0.00209946	0.00200554	0.00191307	0.00182242	0.00173391	0.00164785	0.0015645	0.0014841	0.00140685	0.00133295	0.00126259	0.00119597	0.00113326	0.00107468	0.00102044	0.000970731	0.000925789	0.000885823	0.000851035	0.000821604	0.00079767	0.000779325	0.000766594	0.00075943
428	6	W	A	cz	38	no RP	no RP	-420	-219	0	-0.000995249	-0.0010057	-0.00101332	-0.00101791	-0.00101933	-0.00101751	-0.00101243	-0.00100411	-0.000992618	-0.000978065	-0.000960577	-0.000940297	-0.000917375	-0.000891962	-0.000864201	-0.000834224	-0.000802153	-0.000768095	-0.000732148	-0.000694399	-0.000654934	-0.000613835	-0.000571188	-0.000527081	-0.000481607	-0.000434862	-0.000386951	-0.000337985	-0.00028808	-0.000237362	-0.00018596	-0.000134006	-8.16305e-05	-2.89636e-05	2.38681e-05	7.67412e-05	0.000129536	0.000182136	0.00023443
429	6	W	A	P3	37	no RP	no RP	-416	-416	0	-0.00107198	-0.00101666	-0.00095653	-0.000891792	-0.00082268	-0.000749469	-0.000672472	-0.000592032	-0.000508517	-0.000422317	-0.000333834	-0.000243476	-0.000151651	-5.87576e-05	3.48167e-05	0.000128704	0.000222559	0.000316058	0.000408904	0.000500821	0.000591555	0.000680869	0.00076854	0.000854357	0.00093812	0.00101964	0.00109872	0.0011752	0.00124889	0.00131961	0.00138718	0.00145143	0.00151219	0.00156927	0.0016225	0.00167172	0.00171678	0.00175753	0.00179385
430	6	W	A	C3	31	no RP	no RP	-850	-853	0	-0.00238231	-0.0023541	-0.00232282	-0.00228859	-0.00225152	-0.0022117	-0.00216922	-0.00212413	-0.00207647	-0.00202624	-0.00197345	-0.00191807	-0.00186004	-0.00179929	-0.00173573	-0.00166926	-0.00159979	-0.00152723	-0.00145154	-0.00137275	-0.00129092	-0.00120621	-0.00111885	-0.00102915	-0.000937522	-0.00084442	-0.000750377	-0.00065597	-0.000561809	-0.000468521	-0.000376733	-0.000287056	-0.000200076	-0.000116336	-3.6325e-05	3.95332e-05	0.000110899	0.00017753	0.000239284
431	6	W	A	C4	31	no RP	no RP	-2500	-245	0	-0.00293866	-0.00297816	-0.00301368	-0.00304464	-0.0030706	-0.00309122	-0.0031063	-0.00311572	-0.00311944	-0.00311752	-0.00311004	-0.00309712	-0.0030789	-0.00305555	-0.00302719	-0.00299396	-0.00295593	-0.00291315	-0.00286563	-0.0028133	-0.00275609	-0.00269388	-0.00262655	-0.00255396	-0.00247602	-0.00239263	-0.00230376	-0.00220943	-0.00210973	-0.00200479	-0.00189485	-0.0017802	-0.00166121	-0.00153831	-0.00141198	-0.00128278	-0.0011513	-0.00101815	-0.000883984
432	7	M	O	fp1	39	no RP	no RP	no RP	no RP	0	-0.000471793	-0.000452141	-0.00043175	-0.000410625	-0.000388847	-0.000366595	-0.000344148	-0.000321879	-0.000300246	-0.000279776	-0.000261039	-0.00024462	-0.000231086	-0.000220946	-0.000214621	-0.000212419	-0.000214523	-0.000220983	-0.000231722	-0.000246542	-0.000265141	-0.000287141	-0.000312114	-0.000339617	-0.00036922	-0.000400526	-0.000433174	-0.000466848	-0.000501267	-0.000536181	-0.000571359	-0.000606572	-0.000641575	-0.000676088	-0.000709778	-0.000742258	-0.000773084	-0.000801771	-0.000827794
433	7	M	O	fp2	39	no RP	no RP	0	-29	0	-0.000409624	-0.000408541	-0.000408513	-0.000409818	-0.000412733	-0.00041753	-0.000424463	-0.000433756	-0.00044558	-0.000460049	-0.000477199	-0.00049698	-0.000519244	-0.000543734	-0.000570084	-0.000597833	-0.000626443	-0.000655327	-0.000683882	-0.000711522	-0.000737711	-0.000761997	-0.000784042	-0.000803654	-0.000820797	-0.000835594	-0.000848315	-0.000859348	-0.000869168	-0.000878299	-0.000887271	-0.000896577	-0.000906619	-0.00091767	-0.000929832	-0.000943016	-0.00095693	-0.000971085	-0.000984803
434	7	M	O	cz	39	no RP	no RP	-305	-317	0	-0.00189345	-0.0019694	-0.00204378	-0.00211619	-0.00218617	-0.00225326	-0.00231699	-0.00237695	-0.00243277	-0.00248415	-0.00253088	-0.00257284	-0.00260999	-0.00264232	-0.0026699	-0.00269281	-0.00271112	-0.00272491	-0.0027342	-0.00273901	-0.00273929	-0.00273497	-0.00272594	-0.00271209	-0.00269332	-0.00266957	-0.00264084	-0.00260719	-0.00256876	-0.00252576	-0.00247849	-0.00242731	-0.00237263	-0.00231487	-0.00225441	-0.00219162	-0.00212675	-0.00206001	-0.00199146
435	7	M	O	P3	39	no RP	no RP	no RP	no RP	0	-0.00273275	-0.00279999	-0.00285817	-0.00290656	-0.00294457	-0.00297169	-0.00298757	-0.002992	-0.00298493	-0.00296647	-0.00293687	-0.00289656	-0.00284607	-0.00278606	-0.00271725	-0.00264044	-0.00255646	-0.00246616	-0.00237042	-0.00227008	-0.00216599	-0.00205897	-0.00194982	-0.00183935	-0.00172836	-0.00161767	-0.00150808	-0.00140044	-0.00129558	-0.00119434	-0.00109755	-0.00100599	-0.000920411	-0.00084148	-0.000769754	-0.000705671	-0.000649526	-0.000601468	-0.000561498
436	7	M	O	C3	39	no RP	no RP	no RP	-314	0	-0.00418701	-0.00421532	-0.00424248	-0.00426813	-0.0042918	-0.00431291	-0.00433084	-0.00434494	-0.0043546	-0.00435927	-0.00435853	-0.0043521	-0.00433983	-0.00432172	-0.00429789	-0.00426857	-0.00423409	-0.00419478	-0.00415102	-0.00410316	-0.00405151	-0.00399632	-0.0039378	-0.00387608	-0.00381129	-0.00374354	-0.00367299	-0.00359982	-0.00352433	-0.00344689	-0.00336802	-0.00328833	-0.00320856	-0.00312951	-0.00305206	-0.00297704	-0.00290528	-0.00283751	-0.00277432
437	7	M	O	C4	39	no RP	no RP	no RP	-1035	0	-0.00155541	-0.00162019	-0.00168555	-0.00175129	-0.00181716	-0.00188281	-0.00194786	-0.00201193	-0.00207462	-0.00213561	-0.00219459	-0.00225135	-0.0023057	-0.0023575	-0.00240666	-0.00245305	-0.00249654	-0.00253696	-0.00257405	-0.00260752	-0.00263696	-0.0026619	-0.00268179	-0.00269606	-0.00270412	-0.0027054	-0.00269941	-0.00268575	-0.00266412	-0.0026344	-0.00259661	-0.00255094	-0.00249775	-0.00243752	-0.00237084	-0.00229839	-0.00222085	-0.00213896	-0.0020534
438	7	W	O	fp1	40	no RP	no RP	no RP	no RP	0	0.00107082	0.00105906	0.00104466	0.00102804	0.00100965	0.000989901	0.000969219	0.000947991	0.000926575	0.000905298	0.000884441	0.000864241	0.000844878	0.000826477	0.000809109	0.000792795	0.000777521	0.000763233	0.000749848	0.000737246	0.000725282	0.000713786	0.000702574	0.000691451	0.00068022	0.000668673	0.000656604	0.000643805	0.000630079	0.000615248	0.000599163	0.000581704	0.000562791	0.000542379	0.000520469	0.000497109	0.0004724	0.000446492	0.000419581
439	7	W	O	fp2	40	no RP	no RP	no RP	no RP	0	0.00158473	0.00160732	0.00162895	0.00164897	0.00166672	0.00168156	0.00169291	0.00170022	0.00170303	0.00170095	0.00169368	0.00168103	0.00166287	0.00163918	0.00161001	0.0015755	0.00153589	0.00149149	0.0014427	0.00138996	0.00133379	0.00127474	0.00121342	0.00115046	0.00108654	0.0010223	0.000958412	0.000895504	0.000834176	0.000774986	0.000718437	0.00066496	0.000614903	0.000568517	0.000525951	0.000487255	0.000452378	0.000421176	0.000393416
440	7	W	O	cz	40	2	-352	-279	-278	0	-0.000175434	-0.000186766	-0.000192688	-0.000193443	-0.00018933	-0.000180683	-0.00016787	-0.000151274	-0.000131277	-0.000108254	-8.2562e-05	-5.45381e-05	-2.45054e-05	7.22618e-06	4.03563e-05	7.45935e-05	0.000109654	0.000145257	0.000181124	0.00021697	0.000252511	0.000287463	0.00032156	0.000354555	0.000386231	0.000416404	0.000444928	0.000471697	0.000496649	0.000519767	0.000541075	0.000560631	0.000578508	0.000594785	0.000609528	0.000622781	0.000634552	0.000644806	0.000653449
441	7	W	O	P3	40	no RP	no RP	no RP	no RP	0	0.000825334	0.000828364	0.000836449	0.000849062	0.000865575	0.000885273	0.000907373	0.000931045	0.000955429	0.00097966	0.00100288	0.00102424	0.00104291	0.00105811	0.00106905	0.00107502	0.00107535	0.0010694	0.00105663	0.00103655	0.00100871	0.000972775	0.000928478	0.000875653	0.000814234	0.000744258	0.000665865	0.0005793	0.000484914	0.000383161	0.000274593	0.000159848	3.96294e-05	-8.53086e-05	-0.000214181	-0.000346187	-0.000480525	-0.000616409	-0.000753079
442	7	W	O	C3	40	no RP	no RP	no RP	no RP	0	0.000196332	0.000160619	0.000128531	9.95563e-05	7.31365e-05	4.86897e-05	2.56294e-05	3.3855e-06	-1.85737e-05	-4.0724e-05	-6.34726e-05	-8.71538e-05	-0.000112031	-0.0001383	-0.000166099	-0.000195512	-0.000226583	-0.000259321	-0.000293725	-0.000329789	-0.000367513	-0.00040691	-0.000447995	-0.000490784	-0.000535288	-0.000581504	-0.000629408	-0.00067895	-0.000730033	-0.000782511	-0.00083618	-0.000890781	-0.000946008	-0.00100152	-0.00105694	-0.00111191	-0.00116605	-0.00121902	-0.00127052
443	7	W	O	C4	40	no RP	no RP	no RP	no RP	0	-0.000919931	-0.000988433	-0.00105106	-0.00110776	-0.00115852	-0.00120338	-0.00124242	-0.00127572	-0.00130338	-0.0013255	-0.00134217	-0.00135344	-0.0013594	-0.00136009	-0.0013556	-0.00134599	-0.00133135	-0.00131182	-0.00128752	-0.00125866	-0.00122544	-0.00118812	-0.00114697	-0.00110227	-0.0010543	-0.00100335	-0.000949677	-0.000893549	-0.000835206	-0.000774872	-0.000712754	-0.000649051	-0.000583972	-0.000517745	-0.000450639	-0.000382969	-0.000315115	-0.000247523	-0.000180718
444	7	S	O	fp1	30	no RP	no RP	-281	-276	0	-0.000162061	-0.000166296	-0.000177287	-0.000195028	-0.000219337	-0.000249821	-0.000285857	-0.000326591	-0.000370955	-0.000417706	-0.000465475	-0.000512832	-0.000558357	-0.000600711	-0.000638715	-0.000671414	-0.000698122	-0.000718457	-0.000732344	-0.000739998	-0.000741902	-0.000738758	-0.000731443	-0.000720956	-0.00070836	-0.000694736	-0.000681133	-0.000668544	-0.000657889	-0.000650007	-0.000645667	-0.000645572	-0.000650381	-0.000660716	-0.000677175	-0.000700345	-0.000730792	-0.000769046	-0.000815573
445	7	S	O	fp2	30	no RP	no RP	-492	-276	1	-0.000879362	-0.000839846	-0.000796077	-0.000749558	-0.000701856	-0.000654521	-0.000609015	-0.000566663	-0.00052861	-0.000495804	-0.000468994	-0.000448737	-0.00043542	-0.000429282	-0.000430443	-0.000438934	-0.00045471	-0.000477669	-0.000507641	-0.000544389	-0.000587586	-0.000636802	-0.000691488	-0.000750961	-0.000814396	-0.000880826	-0.000949153	-0.00101818	-0.00108666	-0.00115333	-0.00121703	-0.00127671	-0.00133152	-0.00138087	-0.00142447	-0.00146236	-0.00149492	-0.00152284	-0.00154709
446	7	S	O	cz	41	no RP	no RP	no RP	-1529	1	-0.000471337	-0.000426852	-0.000384397	-0.000343873	-0.000305259	-0.000268616	-0.00023407	-0.000201801	-0.000172026	-0.000144981	-0.000120903	-0.000100009	-8.24761e-05	-6.84307e-05	-5.79363e-05	-5.09938e-05	-4.7544e-05	-4.74733e-05	-5.06211e-05	-5.6789e-05	-6.57511e-05	-7.7266e-05	-9.10876e-05	-0.000106974	-0.000124689	-0.000144005	-0.000164687	-0.000186497	-0.000209177	-0.000232445	-0.000255992	-0.000279473	-0.000302504	-0.000324663	-0.000345498	-0.000364542	-0.000381333	-0.00039543	-0.000406444
447	7	S	O	P3	41	no RP	no RP	no RP	-49	1	-0.00023779	-0.000212727	-0.000194198	-0.000181839	-0.000175311	-0.00017431	-0.00017857	-0.000187863	-0.000201996	-0.000220814	-0.000244192	-0.000272029	-0.000304237	-0.000340737	-0.000381445	-0.000426272	-0.000475112	-0.000527844	-0.00058432	-0.000644359	-0.000707744	-0.000774217	-0.000843481	-0.000915196	-0.00098898	-0.00106441	-0.00114101	-0.00121828	-0.00129566	-0.00137258	-0.00144843	-0.00152259	-0.00159443	-0.00166332	-0.00172865	-0.0017898	-0.00184622	-0.00189738	-0.00194282
448	7	S	O	C3	41	no RP	no RP	no RP	-1614	1	0.00104217	0.0010478	0.00104932	0.00104746	0.00104284	0.00103592	0.00102697	0.00101615	0.00100345	0.000988775	0.000971963	0.000952831	0.000931221	0.000907043	0.0008803	0.000851114	0.000819732	0.000786517	0.000751932	0.000716516	0.000680845	0.000645494	0.000611	0.000577821	0.000546308	0.000516695	0.000489084	0.000463462	0.000439713	0.000417651	0.000397049	0.000377681	0.000359359	0.000341966	0.000325484	0.000310005	0.000295733	0.000282976	0.00027212
449	7	S	O	C4	41	no RP	no RP	-338	-360	1	-0.000777585	-0.000719417	-0.000659794	-0.0005989	-0.000537043	-0.000474654	-0.000412278	-0.000350558	-0.000290202	-0.000231952	-0.000176543	-0.000124666	-7.69236e-05	-3.37989e-05	4.36889e-06	3.73988e-05	6.52698e-05	8.81129e-05	0.000106194	0.000119889	0.000129657	0.000136005	0.000139453	0.000140506	0.000139624	0.000137214	0.000133619	0.000129124	0.000123966	0.000118347	0.000112459	0.0001065	0.000100704	9.53514e-05	9.07819e-05	8.73951e-05	8.5639e-05	8.59907e-05	8.89306e-05
450	7	P	X	cz	39	pre-set	-1177	-933	-956	1	-0.00210285	-0.00212126	-0.00214051	-0.0021607	-0.00218187	-0.00220399	-0.00222699	-0.00225075	-0.00227509	-0.0022998	-0.00232465	-0.00234938	-0.00237374	-0.00239751	-0.00242046	-0.00244242	-0.00246323	-0.00248278	-0.00250097	-0.00251775	-0.00253306	-0.00254685	-0.00255906	-0.00256962	-0.00257845	-0.00258543	-0.00259045	-0.00259336	-0.00259404	-0.00259234	-0.00258817	-0.00258147	-0.00257222	-0.0025605	-0.00254645	-0.00253029	-0.00251235	-0.002493	-0.00247274
451	7	P	X	P3	39	pre-set	-1373	-989	-1060	0	-0.00288008	-0.00285834	-0.00283991	-0.00282493	-0.00281348	-0.00280553	-0.00280101	-0.00279979	-0.00280174	-0.00280671	-0.00281457	-0.00282519	-0.00283849	-0.00285438	-0.00287278	-0.00289362	-0.00291679	-0.00294219	-0.00296965	-0.00299897	-0.00302989	-0.00306208	-0.00309519	-0.0031288	-0.00316251	-0.00319587	-0.00322849	-0.00325999	-0.00329005	-0.00331842	-0.00334492	-0.00336946	-0.00339202	-0.00341267	-0.00343152	-0.00344873	-0.00346448	-0.00347897	-0.00349238
452	7	P	X	C3	39	pre-set	-1517	-985	-1053	0	-0.00381715	-0.00384694	-0.00387463	-0.0039002	-0.00392361	-0.00394478	-0.00396357	-0.00397984	-0.00399341	-0.0040041	-0.00401173	-0.00401617	-0.00401729	-0.00401502	-0.00400934	-0.00400026	-0.00398785	-0.00397222	-0.00395352	-0.00393192	-0.0039076	-0.00388074	-0.00385151	-0.00382005	-0.00378647	-0.00375089	-0.00371334	-0.00367389	-0.00363255	-0.00358934	-0.00354429	-0.00349745	-0.00344891	-0.00339881	-0.00334733	-0.00329472	-0.00324132	-0.00318752	-0.00313375
453	7	P	X	C4	39	pre-set	-1358	-992	-1034	0	-0.00430883	-0.00433794	-0.00436598	-0.0043933	-0.00442021	-0.00444694	-0.00447362	-0.00450022	-0.00452651	-0.00455208	-0.00457629	-0.00459836	-0.00461736	-0.00463225	-0.00464195	-0.00464541	-0.00464165	-0.00462983	-0.00460929	-0.00457957	-0.00454045	-0.00449193	-0.00443421	-0.00436768	-0.00429287	-0.0042104	-0.00412095	-0.00402519	-0.00392377	-0.00381729	-0.00370628	-0.00359122	-0.00347254	-0.00335065	-0.00322599	-0.00309907	-0.00297046	-0.00284091	-0.00271127
454	7	P	V	cz	14	pre-set	-1394	no RP	-1237	0	0.00329596	0.00329123	0.00328154	0.00326715	0.0032485	0.00322616	0.00320078	0.00317303	0.00314352	0.00311277	0.00308111	0.00304869	0.00301544	0.00298107	0.00294511	0.00290691	0.00286572	0.00282078	0.00277132	0.00271672	0.00265652	0.00259048	0.00251865	0.00244134	0.00235912	0.00227281	0.00218342	0.00209206	0.00199989	0.00190805	0.00181757	0.00172931	0.00164397	0.00156201	0.0014837	0.00140908	0.00133802	0.00127029	0.00120555
455	7	P	V	P3	14	no RP	no RP	-614	-1093	0	0.000386123	0.00030108	0.000213058	0.000123574	3.42846e-05	-5.31143e-05	-0.000136998	-0.000215923	-0.000288727	-0.000354606	-0.000413162	-0.000464409	-0.000508758	-0.000546959	-0.000580029	-0.000609162	-0.000635621	-0.000660637	-0.000685306	-0.000710509	-0.000736856	-0.000764665	-0.000793966	-0.000824541	-0.000855986	-0.000887792	-0.000919432	-0.000950456	-0.00098057	-0.00100971	-0.00103805	-0.00106606	-0.00109443	-0.00112405	-0.00115592	-0.0011911	-0.00123057	-0.00127518	-0.00132552
456	7	P	V	C3	14	pre-set	-801	-747	-1073	0	0.000675065	0.000661787	0.000639453	0.000608517	0.000569672	0.000523814	0.000471996	0.000415364	0.00035509	0.000292305	0.000228044	0.000163204	9.85138e-05	3.45225e-05	-2.83961e-05	-9.00282e-05	-0.000150288	-0.000209177	-0.00026673	-0.000322971	-0.000377867	-0.000431298	-0.000483043	-0.000532777	-0.00058009	-0.000624513	-0.000665563	-0.000702794	-0.000735857	-0.000764543	-0.000788827	-0.000808887	-0.000825114	-0.000838101	-0.00084862	-0.000857582	-0.000865987	-0.000874857	-0.000885169
457	7	P	V	C4	14	no RP	no RP	-132	-919	0	-7.97582e-05	-0.000109243	-0.000139347	-0.000171336	-0.000206365	-0.000245372	-0.000288984	-0.000337456	-0.000390644	-0.000448008	-0.00050865	-0.000571381	-0.000634807	-0.000697445	-0.000757832	-0.000814647	-0.000866801	-0.00091351	-0.000954328	-0.000989143	-0.00101815	-0.00104176	-0.00106056	-0.00107517	-0.00108615	-0.00109392	-0.00109864	-0.00110021	-0.00109821	-0.00109193	-0.00108038	-0.00106242	-0.00103678	-0.00100224	-0.000957667	-0.000902212	-0.000835341	-0.000756927	-0.000667281
458	7	W	A	cz	34	1	-1037	-864	-856	0	0.00282484	0.00270009	0.00257446	0.00244864	0.00232331	0.00219921	0.00207709	0.00195773	0.00184195	0.00173058	0.00162446	0.00152442	0.00143123	0.00134562	0.00126821	0.00119953	0.00113994	0.0010897	0.00104889	0.00101744	0.000995166	0.000981736	0.000976718	0.000979596	0.000989789	0.00100668	0.00102966	0.00105809	0.00109142	0.00112909	0.00117062	0.00121558	0.00126356	0.00131421	0.0013672	0.0014222	0.00147889	0.00153694	0.00159602
459	7	W	A	P3	34	no RP	no RP	-202	-211	0	0.00237496	0.00242221	0.00247008	0.00251823	0.0025663	0.00261398	0.00266101	0.00270716	0.00275227	0.00279621	0.0028389	0.00288028	0.00292027	0.00295879	0.00299572	0.00303087	0.00306403	0.00309491	0.00312318	0.0031485	0.00317049	0.0031888	0.00320311	0.00321313	0.00321868	0.00321965	0.00321602	0.0032079	0.0031955	0.00317911	0.00315914	0.00313602	0.00311026	0.00308237	0.00305284	0.00302215	0.00299074	0.00295899	0.00292721
460	7	W	A	C3	34	no RP	no RP	-211	-594	0	0.0032795	0.00323563	0.00318781	0.00313656	0.00308242	0.00302591	0.00296758	0.00290799	0.00284772	0.00278733	0.00272742	0.00266855	0.00261125	0.00255599	0.0025032	0.00245319	0.0024062	0.00236235	0.00232168	0.0022841	0.00224949	0.00221762	0.00218825	0.00216108	0.00213582	0.00211221	0.00209	0.00206902	0.00204916	0.0020304	0.00201281	0.00199653	0.00198179	0.00196886	0.00195807	0.00194976	0.0019443	0.00194203	0.0019433
461	7	W	A	C4	34	no RP	no RP	-385	-387	0	-0.00025387	-0.000377833	-0.000496644	-0.000609921	-0.000717393	-0.000818887	-0.000914308	-0.00100362	-0.00108683	-0.00116391	-0.00123484	-0.00129953	-0.00135781	-0.00140944	-0.00145408	-0.00149134	-0.00152076	-0.00154184	-0.0015541	-0.00155705	-0.00155028	-0.00153346	-0.00150635	-0.00146886	-0.00142102	-0.00136301	-0.00129513	-0.00121781	-0.00113159	-0.00103709	-0.000934994	-0.000826025	-0.000710938	-0.000590495	-0.000465452	-0.000336561	-0.000204559	-7.01787e-05	6.5845e-05
462	7	P	V	fp1	18	no RP	no RP	-390	-108	0	-0.00319325	-0.00316093	-0.00311466	-0.00305467	-0.00298159	-0.00289636	-0.0028002	-0.00269456	-0.00258102	-0.00246127	-0.00233697	-0.00220977	-0.0020812	-0.00195265	-0.00182538	-0.00170047	-0.00157885	-0.00146131	-0.00134851	-0.00124103	-0.0011394	-0.00104411	-0.000955658	-0.000874539	-0.000801223	-0.000736151	-0.000679706	-0.000632178	-0.000593725	-0.000564333	-0.000543772	-0.000531574	-0.000527019	-0.000529138	-0.000536736	-0.000548416	-0.000562622	-0.000577692	-0.000591917
463	7	P	V	fp2	18	no RP	no RP	-105	no RP	0	-0.00186344	-0.00181967	-0.00177141	-0.00171993	-0.00166666	-0.00161312	-0.00156083	-0.00151127	-0.00146578	-0.0014255	-0.0013913	-0.00136375	-0.00134308	-0.00132921	-0.00132173	-0.00131998	-0.00132304	-0.00132986	-0.00133928	-0.00135011	-0.00136124	-0.00137164	-0.00138046	-0.00138703	-0.00139087	-0.00139165	-0.00138921	-0.00138353	-0.00137464	-0.0013626	-0.00134745	-0.00132918	-0.00130771	-0.00128287	-0.00125446	-0.00122222	-0.0011859	-0.00114527	-0.0011002
464	7	P	V	cz	22	pre-set	-1146	-966	-1030	0	-0.000467803	-0.000398415	-0.000332879	-0.000271778	-0.000215233	-0.000162927	-0.000114183	-6.80699e-05	-2.35385e-05	2.04408e-05	6.47408e-05	0.00010996	0.00015633	0.000203668	0.000251366	0.000298431	0.000343568	0.000385298	0.000422094	0.000452527	0.000475411	0.000489921	0.000495689	0.000492855	0.000482074	0.000464476	0.000441584	0.00041519	0.000387217	0.000359569	0.000333982	0.000311895	0.000294352	0.000281943	0.000274785	0.000272554	0.000274563	0.000279866	0.000287392
465	7	P	V	P3	22	pre-set	-1156	-950	-923	0	-0.00289229	-0.0029107	-0.00291996	-0.00292022	-0.00291166	-0.00289454	-0.00286914	-0.00283576	-0.00279472	-0.00274633	-0.00269089	-0.00262869	-0.00256002	-0.00248518	-0.00240448	-0.00231827	-0.00222694	-0.00213094	-0.00203076	-0.00192693	-0.00182004	-0.00171073	-0.00159964	-0.00148739	-0.00137462	-0.00126187	-0.00114966	-0.00103839	-0.000928407	-0.000819924	-0.000713074	-0.0006079	-0.000504377	-0.000402436	-0.000301994	-0.000202982	-0.000105366	-9.17604e-06	8.54759e-05
466	7	P	V	C3	22	no RP	no RP	-926	-942	0	-0.00035609	-0.000270795	-0.000185793	-0.000101949	-2.00218e-05	5.93523e-05	0.000135662	0.000208518	0.000277642	0.000342847	0.00040402	0.000461103	0.000514061	0.000562874	0.000607514	0.000647945	0.000684128	0.000716034	0.000743656	0.000767034	0.000786271	0.000801555	0.000813178	0.000821543	0.000827173	0.000830701	0.000832851	0.000834412	0.000836208	0.000839058	0.000843745	0.000850976	0.000861348	0.000875322	0.000893207	0.000915152	0.000941154	0.000971074	0.00100466
467	7	P	X	fp1	31	no RP	no RP	-20	no RP	0	0.00110078	0.00104353	0.000985213	0.00092632	0.000867423	0.000809177	0.000752321	0.00069767	0.000646101	0.000598529	0.000555881	0.000519055	0.000488884	0.000466099	0.000451291	0.000444892	0.000447151	0.000458127	0.000477686	0.000505503	0.000541076	0.000583745	0.000632715	0.00068709	0.000745911	0.000808187	0.000872934	0.000939202	0.0010061	0.00107282	0.00113863	0.00120291	0.00126511	0.00132476	0.00138146	0.00143487	0.00148466	0.00153058	0.00157238
468	7	P	X	fp2	31	no RP	no RP	-55	no RP	0	0.000891496	0.000841468	0.000797144	0.000758438	0.00072517	0.00069709	0.000673906	0.000655311	0.000640998	0.000630677	0.00062408	0.00062097	0.000621129	0.000624356	0.000630453	0.00063921	0.000650387	0.000663708	0.000678846	0.000695423	0.000713017	0.000731179	0.000749453	0.000767413	0.000784687	0.000800992	0.000816154	0.000830124	0.000842987	0.000854956	0.000866366	0.000877647	0.000889306	0.000901888	0.000915948	0.000932012	0.00095055	0.000971939	0.000996447
469	7	P	X	cz	39	pre-set	-1145	-924	-951	0	-0.00241986	-0.00249811	-0.00257032	-0.00263575	-0.0026938	-0.00274404	-0.00278629	-0.00282053	-0.00284696	-0.0028659	-0.00287781	-0.00288318	-0.00288251	-0.00287624	-0.00286473	-0.00284818	-0.00282665	-0.00280005	-0.0027681	-0.00273042	-0.00268653	-0.00263591	-0.00257807	-0.00251255	-0.00243904	-0.00235735	-0.0022675	-0.00216966	-0.00206422	-0.00195171	-0.0018328	-0.00170821	-0.00157875	-0.00144517	-0.0013082	-0.00116848	-0.00102655	-0.00088282	-0.000737622
470	7	P	X	P3	39	pre-set	-1121	-957	-955	0	0.000462654	0.000425367	0.00039222	0.000363498	0.000339415	0.000320112	0.00030567	0.000296112	0.000291419	0.000291541	0.000296408	0.000305937	0.000320036	0.000338608	0.000361554	0.00038877	0.000420149	0.00045558	0.000494942	0.000538098	0.000584893	0.000635151	0.000688677	0.000745254	0.000804649	0.000866612	0.000930878	0.000997164	0.00106518	0.00113461	0.00120516	0.00127649	0.00134826	0.00142011	0.00149166	0.00156249	0.00163214	0.00170014	0.00176597
471	7	P	X	C3	39	pre-set	-1160	-902	-899	0	0.00107495	0.00107703	0.00108484	0.00109854	0.00111817	0.00114365	0.0011748	0.00121132	0.00125284	0.00129891	0.00134904	0.00140271	0.00145941	0.00151862	0.00157987	0.00164271	0.00170675	0.00177162	0.00183702	0.00190267	0.0019683	0.00203364	0.00209843	0.00216236	0.00222511	0.00228632	0.00234558	0.00240243	0.0024564	0.00250698	0.00255367	0.00259596	0.00263339	0.00266552	0.00269195	0.00271238	0.00272652	0.00273418	0.00273524
472	7	W	O	fp1	36	no RP	no RP	no RP	no RP	0	0.000102141	1.29566e-05	-9.03138e-05	-0.000206969	-0.000336058	-0.000476404	-0.000626623	-0.000785147	-0.000950245	-0.00112004	-0.00129255	-0.00146567	-0.00163723	-0.00180503	-0.00196686	-0.00212052	-0.0022639	-0.00239501	-0.00251204	-0.00261341	-0.00269785	-0.00276443	-0.0028126	-0.00284223	-0.00285362	-0.0028475	-0.00282499	-0.0027876	-0.00273714	-0.00267566	-0.0026054	-0.00252866	-0.00244772	-0.00236482	-0.002282	-0.00220113	-0.00212377	-0.00205124	-0.00198451
473	7	W	O	fp2	36	no RP	no RP	-1	no RP	0	-0.000601841	-0.000683881	-0.000772515	-0.000867175	-0.000967237	-0.00107201	-0.00118076	-0.00129268	-0.00140687	-0.00152238	-0.00163817	-0.00175311	-0.001866	-0.00197559	-0.00208061	-0.00217978	-0.00227187	-0.00235574	-0.00243039	-0.00249501	-0.00254902	-0.0025921	-0.00262422	-0.00264565	-0.00265696	-0.00265898	-0.00265284	-0.00263986	-0.00262153	-0.00259943	-0.00257522	-0.00255049	-0.00252676	-0.00250538	-0.00248748	-0.00247392	-0.00246525	-0.0024617	-0.00246316
474	7	W	O	cz	38	no RP	no RP	-510	-1000	0	-0.000396069	-0.000517808	-0.000640089	-0.000762875	-0.000886117	-0.00100976	-0.00113374	-0.00125799	-0.00138245	-0.00150704	-0.0016317	-0.00175633	-0.00188081	-0.002005	-0.0021287	-0.00225164	-0.00237349	-0.00249382	-0.0026121	-0.00272771	-0.00283994	-0.002948	-0.00305104	-0.00314815	-0.00323842	-0.00332096	-0.00339488	-0.00345941	-0.00351384	-0.00355757	-0.00359016	-0.00361125	-0.00362066	-0.00361828	-0.00360417	-0.00357844	-0.0035413	-0.00349299	-0.0034338
475	7	W	O	P3	38	no RP	no RP	no RP	no RP	0	-0.00142153	-0.00156071	-0.00169295	-0.00181784	-0.00193502	-0.00204418	-0.00214506	-0.00223747	-0.00232125	-0.00239628	-0.00246249	-0.00251982	-0.00256823	-0.00260767	-0.00263813	-0.00265954	-0.00267185	-0.00267496	-0.00266879	-0.00265322	-0.00262812	-0.00259336	-0.00254885	-0.00249448	-0.00243021	-0.00235603	-0.00227201	-0.00217827	-0.00207503	-0.00196258	-0.00184128	-0.00171158	-0.00157402	-0.0014292	-0.00127779	-0.00112051	-0.000958132	-0.000791449	-0.000621286
476	7	W	O	C3	38	no RP	no RP	-254	no RP	0	-0.000440817	-0.000568111	-0.000687674	-0.000799335	-0.000902981	-0.000998552	-0.00108604	-0.00116549	-0.00123698	-0.00130065	-0.00135663	-0.0014051	-0.00144624	-0.00148024	-0.00150726	-0.00152748	-0.00154102	-0.001548	-0.00154848	-0.00154254	-0.00153019	-0.00151147	-0.00148637	-0.00145493	-0.00141717	-0.00137315	-0.00132299	-0.00126684	-0.00120491	-0.00113748	-0.00106487	-0.000987466	-0.00090571	-0.000820076	-0.000731071	-0.000639213	-0.000545021	-0.000448999	-0.000351625
477	8	M	O	cz	40	3	-270	-27	-6	0	0.000320232	0.000265179	0.000210732	0.000157233	0.000105021	5.44322e-05	5.78629e-06	-4.06201e-05	-8.45253e-05	-0.000125712	-0.000164019	-0.000199347	-0.000231666	-0.000261019	-0.00028752	-0.000311351	-0.000332749	-0.000351997	-0.000369405	-0.000385297	-0.000399993	-0.000413789	-0.000426944	-0.000439668	-0.000452116	-0.000464386	-0.000476516	-0.000488494	-0.000500261	-0.000511726	-0.000522775	-0.000533285	-0.000543136	-0.000552218	-0.000560443	-0.000567749	-0.000574095	-0.000579466	-0.000583862
478	8	M	O	P3	40	no RP	no RP	no RP	no RP	0	0.00162174	0.00155853	0.00149464	0.00143068	0.00136718	0.00130459	0.00124328	0.00118353	0.00112556	0.00106952	0.00101552	0.000963613	0.000913855	0.000866266	0.000820862	0.000777652	0.000736638	0.000697816	0.000661172	0.000626678	0.000594283	0.000563917	0.000535476	0.000508832	0.000483824	0.000460268	0.000437957	0.00041667	0.000396183	0.000376276	0.000356745	0.000337413	0.000318134	0.000298797	0.00027933	0.000259692	0.000239874	0.000219883	0.00019974
479	8	M	O	C3	40	no RP	no RP	no RP	no RP	0	0.0023387	0.00227386	0.0022096	0.00214622	0.00208404	0.00202337	0.00196449	0.00190764	0.00185306	0.00180091	0.00175132	0.00170435	0.00166002	0.00161827	0.001579	0.00154205	0.00150722	0.00147427	0.00144298	0.00141308	0.00138434	0.00135653	0.00132949	0.00130305	0.00127712	0.00125163	0.00122657	0.00120194	0.00117778	0.00115415	0.00113111	0.00110872	0.00108703	0.00106609	0.00104591	0.00102651	0.00100789	0.000990033	0.000972941
480	8	M	O	C4	40	no RP	no RP	no RP	no RP	0	0.00102778	0.000963132	0.000901301	0.000842518	0.000786914	0.000734521	0.00068528	0.000639047	0.000595609	0.000554705	0.000516042	0.000479314	0.000444223	0.000410487	0.000377854	0.000346101	0.000315041	0.000284517	0.000254395	0.000224561	0.000194908	0.00016533	0.000135713	0.000105932	7.58495e-05	4.53154e-05	1.4173e-05	-1.77322e-05	-5.05404e-05	-8.43639e-05	-0.000119273	-0.000155284	-0.000192351	-0.000230359	-0.000269128	-0.000308413	-0.000347914	-0.000387289	-0.000426167
481	8	W	O	cz	41	no RP	no RP	-34	-16	0	0.00111371	0.00110421	0.00109688	0.00109082	0.00108511	0.00107889	0.00107133	0.00106164	0.00104917	0.00103329	0.00101353	0.000989487	0.000960904	0.00092762	0.000889597	0.000846906	0.00079973	0.000748351	0.000693148	0.000634581	0.00057319	0.000509579	0.000444406	0.000378372	0.000312209	0.000246668	0.000182506	0.000120477	6.13219e-05	5.75711e-06	-4.55321e-05	-9.19012e-05	-0.000132754	-0.000167547	-0.000195797	-0.000217084	-0.000231055	-0.000237427	-0.000235988
482	8	W	O	P3	41	no RP	no RP	no RP	no RP	0	0.00147749	0.00143019	0.00138084	0.00132939	0.00127585	0.00122025	0.00116271	0.00110339	0.00104251	0.000980376	0.000917314	0.000853723	0.000790038	0.000726729	0.000664289	0.000603222	0.000544039	0.00048724	0.000433314	0.000382722	0.0003359	0.000293247	0.000255124	0.000221854	0.000193715	0.00017094	0.000153718	0.000142191	0.000136455	0.000136559	0.000142505	0.000154246	0.000171687	0.000194682	0.000223036	0.000256504	0.000294793	0.000337565	0.000384442
483	8	W	O	C3	41	no RP	no RP	no RP	no RP	0	0.000341012	0.000339521	0.000338349	0.000337114	0.000335433	0.000332925	0.000329223	0.000323976	0.000316859	0.000307575	0.000295862	0.000281503	0.000264323	0.000244204	0.000221077	0.000194933	0.000165822	0.000133848	9.91735e-05	6.20142e-05	2.26366e-05	-1.86463e-05	-6.14793e-05	-0.000105472	-0.000150203	-0.00019523	-0.000240094	-0.000284328	-0.000327459	-0.000369016	-0.000408534	-0.000445558	-0.000479645	-0.000510366	-0.000537312	-0.000560092	-0.000578338	-0.000591708	-0.000599889
484	8	W	O	C4	41	no RP	no RP	no RP	no RP	0	0.000972986	0.000971134	0.000972267	0.000975509	0.000979984	0.000984836	0.000989254	0.000992484	0.000993847	0.000992751	0.000988701	0.000981303	0.000970267	0.000955407	0.000936637	0.000913963	0.000887476	0.000857346	0.000823806	0.000787147	0.000747707	0.000705863	0.000662022	0.000616617	0.000570095	0.000522916	0.000475546	0.000428451	0.000382097	0.000336941	0.000293435	0.000252011	0.000213082	0.000177032	0.000144215	0.000114944	8.94904e-05	6.808e-05	5.0889e-05
485	8	S	O	cz	41	no RP	no RP	no RP	no RP	1	-0.00067488	-0.000712716	-0.000755232	-0.000802568	-0.000854851	-0.000912189	-0.000974657	-0.00104229	-0.00111506	-0.0011929	-0.00127567	-0.00136318	-0.00145514	-0.00155124	-0.00165109	-0.00175424	-0.0018602	-0.00196845	-0.00207841	-0.00218949	-0.00230107	-0.00241254	-0.00252325	-0.00263256	-0.00273985	-0.00284451	-0.00294594	-0.00304358	-0.00313689	-0.00322539	-0.00330865	-0.00338631	-0.00345806	-0.00352367	-0.00358299	-0.00363592	-0.00368247	-0.0037227	-0.00375673
486	8	S	O	P3	41	no RP	no RP	no RP	no RP	1	0.00140505	0.00137774	0.00134077	0.00129411	0.00123778	0.00117183	0.00109639	0.00101166	0.000917946	0.00081563	0.000705209	0.000587282	0.000462552	0.000331815	0.000195948	5.58946e-05	-8.73565e-05	-0.00023279	-0.000379386	-0.000526138	-0.000672071	-0.000816257	-0.000957828	-0.00109599	-0.00123	-0.00135924	-0.00148311	-0.00160114	-0.0017129	-0.00181803	-0.00191627	-0.00200739	-0.00209126	-0.00216779	-0.00223697	-0.00229888	-0.00235366	-0.00240153	-0.00244279
487	8	S	O	C3	41	no RP	no RP	no RP	no RP	1	-0.00140327	-0.00142302	-0.00144747	-0.00147701	-0.00151197	-0.00155264	-0.00159922	-0.00165184	-0.00171053	-0.00177525	-0.00184587	-0.00192216	-0.00200381	-0.00209044	-0.00218159	-0.00227671	-0.00237521	-0.00247644	-0.00257968	-0.0026842	-0.00278921	-0.00289392	-0.00299752	-0.00309924	-0.0031983	-0.00329395	-0.00338553	-0.00347239	-0.00355398	-0.00362984	-0.00369959	-0.00376294	-0.0038197	-0.0038698	-0.00391325	-0.00395014	-0.00398066	-0.00400506	-0.00402365
488	8	S	O	C4	41	no RP	no RP	no RP	no RP	1	-0.000107048	-0.000129727	-0.000156052	-0.000186065	-0.000219841	-0.000257476	-0.000299074	-0.000344735	-0.000394541	-0.000448546	-0.000506765	-0.000569165	-0.000635664	-0.000706132	-0.00078039	-0.000858222	-0.00093938	-0.00102359	-0.00111058	-0.00120004	-0.00129169	-0.00138523	-0.00148038	-0.00157686	-0.00167439	-0.0017727	-0.00187151	-0.00197053	-0.00206945	-0.00216797	-0.00226574	-0.00236241	-0.00245763	-0.00255101	-0.00264216	-0.00273071	-0.00281628	-0.00289851	-0.00297706
489	8	M	A	fp1	39	no RP	no RP	no RP	no RP	0	0.000329897	0.000364707	0.000395468	0.000422137	0.000444787	0.000463599	0.000478836	0.000490825	0.000499928	0.000506513	0.000510928	0.000513478	0.000514407	0.000513881	0.00051198	0.000508705	0.000503977	0.000497654	0.000489544	0.000479426	0.00046707	0.00045226	0.000434812	0.000414597	0.000391558	0.000365715	0.000337179	0.00030615	0.00027291	0.000237822	0.000201308	0.000163838	0.000125913	8.80476e-05	5.07562e-05	1.4538e-05	-2.01323e-05	-5.28141e-05	-8.31069e-05
490	8	M	A	fp2	39	no RP	no RP	no RP	no RP	0	0.000600849	0.000579345	0.000551387	0.000517695	0.000479034	0.000436196	0.00038997	0.000341123	0.000290372	0.00023837	0.000185686	0.000132799	8.00871e-05	2.78328e-05	-2.37731e-05	-7.46179e-05	-0.000124651	-0.000173865	-0.000222278	-0.000269913	-0.000316788	-0.000362898	-0.000408213	-0.000452668	-0.000496166	-0.000538581	-0.000579771	-0.000619583	-0.000657872	-0.00069451	-0.000729405	-0.000762503	-0.000793806	-0.000823363	-0.000851274	-0.00087768	-0.000902748	-0.000926665	-0.000949611
491	8	M	A	cz	39	3	-147	-90	-100	0	0.0028591	0.0028279	0.00279226	0.00275257	0.00270929	0.00266293	0.00261403	0.00256313	0.0025108	0.00245757	0.00240395	0.0023504	0.00229731	0.00224502	0.00219377	0.00214373	0.00209501	0.00204764	0.00200158	0.00195674	0.00191302	0.00187027	0.00182832	0.00178704	0.00174627	0.00170589	0.0016658	0.00162594	0.00158627	0.00154678	0.00150749	0.00146845	0.00142973	0.00139143	0.00135367	0.00131658	0.00128033	0.0012451	0.0012111
492	8	M	A	P3	39	no RP	no RP	-25	-19	0	0.00265764	0.00271997	0.00277932	0.00283567	0.00288901	0.00293938	0.00298687	0.00303159	0.00307368	0.00311332	0.00315066	0.00318589	0.00321916	0.00325061	0.00328035	0.00330842	0.00333485	0.00335956	0.00338247	0.00340339	0.00342213	0.00343842	0.00345195	0.00346241	0.00346945	0.00347275	0.00347197	0.00346683	0.00345706	0.00344246	0.00342289	0.00339824	0.0033685	0.00333369	0.00329392	0.00324934	0.00320014	0.00314658	0.00308896
493	8	M	A	C3	39	no RP	no RP	-49	-90	0	0.00118731	0.00121446	0.00124015	0.00126466	0.00128825	0.00131117	0.0013337	0.00135607	0.00137852	0.00140122	0.00142436	0.00144806	0.00147238	0.00149737	0.00152298	0.00154911	0.0015756	0.00160222	0.00162868	0.00165462	0.00167963	0.00170327	0.00172504	0.00174446	0.00176101	0.00177421	0.0017836	0.00178877	0.00178935	0.00178507	0.00177573	0.00176121	0.00174151	0.00171671	0.001687	0.00165267	0.00161408	0.0015717	0.00152605
494	8	M	A	C4	39	no RP	no RP	-109	-19	0	0.00182123	0.00180653	0.00178761	0.00176479	0.00173838	0.00170873	0.00167623	0.00164125	0.0016042	0.0015655	0.00152557	0.00148486	0.00144377	0.0014027	0.00136202	0.00132206	0.00128309	0.00124529	0.00120881	0.00117369	0.00113991	0.00110738	0.00107591	0.0010453	0.00101529	0.000985597	0.000955944	0.00092607	0.000895747	0.000864801	0.000833118	0.000800659	0.000767457	0.000733621	0.00069933	0.00066482	0.00063038	0.000596333	0.000563022
495	8	W	A	fp1	40	no RP	no RP	-243	-243	0	-0.000404809	-0.00038368	-0.000364911	-0.000347962	-0.000332244	-0.000317138	-0.000302026	-0.000286309	-0.000269441	-0.000250957	-0.000230497	-0.000207833	-0.000182886	-0.000155748	-0.000126685	-9.61451e-05	-6.47512e-05	-3.32847e-05	-2.66399e-06	2.60855e-05	5.18668e-05	7.35526e-05	9.00286e-05	0.000100239	0.000103227	9.81758e-05	8.44333e-05	6.15373e-05	2.92279e-05	-1.25464e-05	-6.36314e-05	-0.000123676	-0.000192148	-0.000268361	-0.000351492	-0.00044062	-0.000534743	-0.000632803	-0.000733709
496	8	W	A	fp2	40	no RP	no RP	-7	no RP	0	0.000644718	0.000667722	0.000685577	0.000698504	0.000706779	0.000710735	0.000710755	0.000707266	0.000700721	0.000691587	0.000680325	0.000667366	0.000653094	0.000637825	0.000621789	0.000605125	0.00058787	0.000569969	0.000551274	0.000531565	0.000510565	0.000487966	0.000463455	0.000436741	0.000407583	0.000375815	0.000341357	0.000304225	0.000264538	0.000222503	0.000178411	0.000132614	8.55052e-05	3.74948e-05	-1.10162e-05	-5.96563e-05	-0.000108102	-0.000156089	-0.000203425
497	8	W	A	cz	40	3	-279	-232	-232	0	-0.000459807	-0.000412846	-0.000369257	-0.000329167	-0.000292677	-0.000259849	-0.000230706	-0.000205223	-0.000183333	-0.000164927	-0.000149862	-0.000137972	-0.000129083	-0.000123021	-0.000119635	-0.000118803	-0.000120451	-0.000124556	-0.000131154	-0.000140341	-0.000152272	-0.000167152	-0.000185229	-0.000206775	-0.000232073	-0.000261395	-0.000294988	-0.000333058	-0.000375751	-0.000423148	-0.000475252	-0.000531985	-0.000593187	-0.000658617	-0.000727964	-0.000800852	-0.000876847	-0.000955471	-0.00103621
498	8	W	A	P3	40	no RP	no RP	-221	-225	0	-0.00150198	-0.00145496	-0.00141219	-0.00137401	-0.00134072	-0.00131256	-0.00128972	-0.00127233	-0.00126046	-0.00125411	-0.00125318	-0.00125754	-0.00126698	-0.00128122	-0.00129995	-0.0013228	-0.00134938	-0.00137927	-0.00141204	-0.00144726	-0.0014845	-0.00152336	-0.00156344	-0.00160435	-0.00164573	-0.00168723	-0.00172849	-0.00176919	-0.00180895	-0.00184743	-0.00188426	-0.00191904	-0.00195138	-0.00198084	-0.00200701	-0.00202945	-0.00204774	-0.0020615	-0.00207032
499	8	W	A	C3	40	3	-271	-209	-221	0	-0.00181623	-0.00175868	-0.00169983	-0.00163992	-0.00157922	-0.00151806	-0.00145679	-0.00139582	-0.00133554	-0.0012764	-0.00121883	-0.00116327	-0.00111015	-0.0010599	-0.00101295	-0.000969678	-0.000930482	-0.000895727	-0.000865757	-0.000840901	-0.000821463	-0.000807723	-0.000799932	-0.000798309	-0.000803026	-0.00081421	-0.000831927	-0.00085618	-0.000886899	-0.000923935	-0.000967055	-0.00101594	-0.00107019	-0.0011293	-0.0011927	-0.00125976	-0.00132976	-0.00140197	-0.00147558
500	8	W	A	C4	40	no RP	no RP	-18	-221	0	0.000212334	0.00027398	0.000330843	0.000382856	0.000429995	0.000472278	0.000509762	0.000542539	0.000570737	0.000594513	0.00061405	0.000629554	0.000641248	0.000649366	0.000654143	0.000655808	0.000654579	0.000650651	0.000644189	0.000635322	0.000624138	0.000610673	0.000594917	0.000576816	0.000556272	0.000533158	0.000507325	0.000478613	0.000446872	0.000411969	0.000373811	0.000332354	0.000287617	0.000239693	0.000188748	0.000135031	7.88641e-05	2.06418e-05	-3.918e-05
501	8	S	A	cz	40	no RP	no RP	no RP	-86	1	-0.00158853	-0.00150986	-0.00142323	-0.00132902	-0.00122785	-0.00112062	-0.00100848	-0.000892728	-0.000774825	-0.000656253	-0.000538469	-0.000422823	-0.000310497	-0.000202463	-9.94568e-05	-1.97621e-06	8.97015e-05	0.000175481	0.000255399	0.000329563	0.00039809	0.000461056	0.000518438	0.000570097	0.000615753	0.000655001	0.000687334	0.000712191	0.000729011	0.000737302	0.000736703	0.000727042	0.000708388	0.000681074	0.000645709	0.000603157	0.000554505	0.000501003	0.000443991
502	8	S	A	P3	40	no RP	no RP	no RP	-402	0	-0.000813117	-0.00078337	-0.000750227	-0.000713864	-0.000674615	-0.000632978	-0.000589591	-0.000545206	-0.000500642	-0.000456731	-0.000414263	-0.00037393	-0.000336283	-0.000301694	-0.000270344	-0.000242213	-0.000217104	-0.000194666	-0.000174439	-0.000155904	-0.000138538	-0.000121864	-0.0001055	-8.91937e-05	-7.28415e-05	-5.64971e-05	-4.03587e-05	-2.47426e-05	-1.00428e-05	3.3178e-06	1.494e-05	2.44996e-05	3.1792e-05	3.67664e-05	3.95444e-05	4.04221e-05	3.98543e-05	3.84222e-05	3.67894e-05
503	8	S	A	C3	40	no RP	no RP	no RP	no RP	1	-0.000532555	-0.000475895	-0.000412812	-0.000343766	-0.000269403	-0.000190551	-0.000108197	-2.34611e-05	6.24583e-05	0.00014833	0.000232948	0.000315182	0.000394023	0.000468617	0.000538287	0.000602538	0.000661049	0.000713655	0.000760312	0.000801065	0.000836007	0.000865242	0.000888855	0.000906886	0.000919321	0.000926089	0.000927079	0.000922161	0.000911218	0.000894185	0.000871086	0.000842067	0.000807426	0.000767629	0.00072331	0.000675265	0.000624418	0.00057179	0.000518447
504	8	S	A	C4	40	no RP	no RP	no RP	-83	1	-0.00135789	-0.00134276	-0.00132195	-0.00129549	-0.00126347	-0.00122613	-0.0011838	-0.00113688	-0.00108587	-0.00103126	-0.000973583	-0.000913318	-0.00085092	-0.000786786	-0.00072125	-0.000654589	-0.000587036	-0.000518793	-0.000450056	-0.000381038	-0.000311992	-0.000243232	-0.000175149	-0.000108214	-4.29804e-05	1.99275e-05	7.98344e-05	0.00013604	0.000187854	0.000234625	0.000275782	0.000310864	0.000339541	0.000361634	0.000377118	0.000386121	0.000388905	0.000385843	0.000377389
505	8	W	O	fp1	41	no RP	no RP	no RP	no RP	0	0.00056762	0.00057431	0.000581521	0.000589656	0.000599162	0.000610485	0.000624036	0.000640154	0.000659079	0.000680929	0.000705684	0.000733193	0.000763179	0.000795274	0.000829047	0.000864045	0.000899833	0.000936027	0.000972327	0.00100854	0.0010446	0.00108056	0.00111659	0.00115295	0.00118996	0.00122794	0.00126721	0.001308	0.00135047	0.00139466	0.00144043	0.00148754	0.00153556	0.00158398	0.00163215	0.00167941	0.00172504	0.00176837	0.00180877
506	8	W	O	fp2	41	no RP	no RP	-7	-9	0	0.000941557	0.000942213	0.000936278	0.000924355	0.000907218	0.000885771	0.000861	0.000833929	0.000805569	0.000776878	0.000748719	0.00072184	0.000696855	0.000674246	0.000654373	0.000637491	0.000623773	0.000613331	0.000606246	0.000602589	0.000602441	0.000605907	0.000613117	0.000624215	0.000639347	0.000658641	0.000682183	0.000710003	0.000742052	0.000778186	0.000818162	0.00086163	0.000908147	0.000957201	0.00100823	0.00106067	0.00111396	0.00116759	0.00122113
507	8	W	O	cz	41	no RP	no RP	no RP	no RP	0	-0.00228163	-0.00229007	-0.00229813	-0.00230565	-0.00231244	-0.00231822	-0.00232269	-0.0023255	-0.00232626	-0.00232455	-0.00231995	-0.00231205	-0.00230045	-0.00228477	-0.00226466	-0.00223984	-0.00221003	-0.00217501	-0.00213458	-0.0020886	-0.00203693	-0.00197945	-0.00191605	-0.00184663	-0.0017711	-0.00168939	-0.00160142	-0.00150717	-0.00140662	-0.00129981	-0.00118682	-0.00106781	-0.000943005	-0.000812701	-0.000677283	-0.000537211	-0.000393017	-0.000245302	-9.47239e-05
508	8	W	O	P3	41	no RP	no RP	no RP	no RP	0	-0.00253124	-0.00254636	-0.00256131	-0.00257601	-0.00259039	-0.00260439	-0.00261789	-0.00263072	-0.0026426	-0.00265318	-0.00266199	-0.00266851	-0.00267212	-0.00267223	-0.0026682	-0.00265948	-0.00264557	-0.00262612	-0.00260091	-0.00256986	-0.00253308	-0.00249081	-0.00244345	-0.00239146	-0.00233542	-0.00227589	-0.00221348	-0.00214873	-0.00208211	-0.00201402	-0.00194477	-0.00187457	-0.00180355	-0.00173182	-0.00165941	-0.00158637	-0.00151278	-0.00143877	-0.00136455
509	8	W	O	C3	41	no RP	no RP	no RP	no RP	0	-0.00244792	-0.00240299	-0.00235682	-0.00230995	-0.00226286	-0.00221598	-0.00216963	-0.00212403	-0.00207924	-0.00203522	-0.00199181	-0.00194877	-0.00190577	-0.0018625	-0.00181862	-0.00177386	-0.00172801	-0.00168092	-0.00163256	-0.001583	-0.00153235	-0.00148081	-0.00142858	-0.00137587	-0.00132288	-0.00126972	-0.00121645	-0.00116305	-0.00110939	-0.00105529	-0.00100049	-0.000944704	-0.00088763	-0.00082901	-0.00076864	-0.000706403	-0.000642293	-0.000576427	-0.000509048
510	8	W	O	C4	41	no RP	no RP	no RP	no RP	0	-0.0012867	-0.00130694	-0.00132693	-0.00134686	-0.00136692	-0.00138732	-0.00140817	-0.00142947	-0.00145108	-0.00147268	-0.00149379	-0.00151375	-0.00153177	-0.00154696	-0.0015584	-0.00156516	-0.00156637	-0.00156128	-0.00154929	-0.00152999	-0.00150315	-0.00146873	-0.00142687	-0.00137782	-0.00132195	-0.0012597	-0.00119149	-0.00111771	-0.00103868	-0.000954661	-0.000865782	-0.000772107	-0.000673637	-0.000570344	-0.000462215	-0.000349295	-0.000231732	-0.000109822	1.59697e-05
511	8	M	O	fp1	41	no RP	no RP	no RP	no RP	0	0.000848446	0.000810092	0.000766238	0.000717718	0.000665441	0.000610345	0.000553336	0.000495244	0.000436775	0.000378483	0.000320761	0.000263841	0.000207817	0.000152673	9.83261e-05	4.46662e-05	-8.3979e-06	-6.08956e-05	-0.000112758	-0.000163794	-0.000213684	-0.000261992	-0.000308193	-0.000351712	-0.000391971	-0.000428432	-0.000460651	-0.000488312	-0.000511273	-0.00052958	-0.000543483	-0.00055342	-0.00056	-0.000563956	-0.000566105	-0.000567297	-0.000568356	-0.00057003	-0.000572945
512	8	M	O	fp2	41	no RP	no RP	no RP	no RP	0	0.00039867	0.000385268	0.000368988	0.000350273	0.00032962	0.000307527	0.000284439	0.000260692	0.00023647	0.000211777	0.000186423	0.000160032	0.000132066	0.000101866	6.87062e-05	3.18465e-05	-9.39965e-06	-5.56047e-05	-0.00010717	-0.000164283	-0.00022689	-0.000294692	-0.000367155	-0.00044354	-0.000522938	-0.000604318	-0.000686578	-0.000768602	-0.000849312	-0.000927714	-0.00100294	-0.00107426	-0.00114108	-0.00120297	-0.00125961	-0.00131077	-0.00135629	-0.00139608	-0.00143001
513	8	M	O	cz	41	no RP	no RP	-3	no RP	0	0.00106193	0.00106377	0.00106224	0.00105739	0.00104928	0.00103806	0.00102388	0.00100693	0.000987383	0.000965385	0.000941056	0.000914469	0.000885655	0.000854608	0.000821288	0.000785638	0.000747594	0.000707111	0.000664177	0.000618832	0.000571178	0.000521388	0.000469697	0.000416394	0.000361812	0.000306307	0.000250244	0.000193967	0.000137782	8.19391e-05	2.66115e-05	-2.81049e-05	-8.21935e-05	-0.000135711	-0.000188773	-0.00024154	-0.000294196	-0.000346923	-0.000399876
514	8	M	O	P3	41	no RP	no RP	no RP	no RP	0	-2.21582e-05	-2.60127e-05	-3.23413e-05	-4.11183e-05	-5.22551e-05	-6.55907e-05	-8.08896e-05	-9.7846e-05	-0.000116096	-0.000135234	-0.000154838	-0.000174488	-0.00019379	-0.000212402	-0.000230052	-0.000246554	-0.000261818	-0.000275852	-0.000288752	-0.000300686	-0.00031187	-0.000322554	-0.000332992	-0.000343421	-0.000354041	-0.000364993	-0.000376345	-0.00038809	-0.000400141	-0.00041235	-0.000424518	-0.000436413	-0.000447791	-0.000458416	-0.000468083	-0.000476633	-0.000483968	-0.000490061	-0.000494944
515	8	M	O	C3	41	no RP	no RP	no RP	no RP	0	0.000630679	0.000667784	0.00070281	0.000735252	0.000764683	0.000790782	0.000813344	0.000832282	0.000847619	0.00085946	0.000867969	0.000873326	0.000875703	0.000875224	0.00087194	0.000865806	0.000856679	0.00084432	0.000828416	0.000808617	0.000784568	0.000755957	0.000722548	0.000684221	0.000640997	0.000593062	0.000540769	0.000484637	0.000425326	0.000363604	0.000300309	0.000236302	0.000172427	0.00010946	4.8083e-05	-1.11554e-05	-6.78503e-05	-0.000121745	-0.000172718
516	8	M	O	C4	41	no RP	no RP	no RP	no RP	0	0.00100102	0.000999404	0.000992035	0.000978542	0.000958666	0.000932295	0.000899477	0.000860434	0.000815552	0.000765376	0.000710575	0.000651925	0.000590264	0.000526458	0.000461358	0.000395766	0.000330398	0.000265866	0.000202667	0.00014118	8.16776e-05	2.43414e-05	-3.07175e-05	-8.34323e-05	-0.000133753	-0.000181619	-0.000226942	-0.000269587	-0.000309373	-0.000346079	-0.000379455	-0.00040924	-0.000435188	-0.000457093	-0.000474815	-0.000488306	-0.000497626	-0.000502957	-0.000504598
517	8	S	O	cz	41	no RP	no RP	no RP	no RP	1	-0.00137939	-0.0014078	-0.00143313	-0.00145486	-0.00147253	-0.00148574	-0.00149404	-0.001497	-0.00149417	-0.00148504	-0.00146907	-0.00144572	-0.00141439	-0.00137454	-0.00132566	-0.0012673	-0.00119915	-0.00112103	-0.00103293	-0.000935019	-0.000827656	-0.000711375	-0.000586874	-0.000454992	-0.000316672	-0.000172925	-2.47896e-05	0.000126706	0.00028058	0.000435922	0.000591914	0.000747835	0.000903063	0.00105706	0.00120935	0.00135951	0.00150713	0.00165179	0.00179303
518	8	S	O	P3	41	no RP	no RP	no RP	-2500	0	-0.00125157	-0.00121811	-0.00118264	-0.00114559	-0.00110745	-0.00106876	-0.00103006	-0.00099187	-0.000954674	-0.000918886	-0.00088484	-0.000852783	-0.000822876	-0.000795195	-0.000769751	-0.000746504	-0.000725389	-0.000706339	-0.000689303	-0.000674266	-0.000661259	-0.000650366	-0.000641724	-0.000635509	-0.000631931	-0.000631208	-0.000633545	-0.000639115	-0.000648037	-0.000660355	-0.000676035	-0.000694956	-0.000716915	-0.000741637	-0.00076879	-0.000798011	-0.000828925	-0.000861172	-0.000894432
519	8	S	O	C3	41	no RP	no RP	no RP	no RP	1	-0.00155917	-0.00155512	-0.00154897	-0.00154053	-0.00152966	-0.00151634	-0.0015006	-0.00148261	-0.00146256	-0.00144075	-0.00141748	-0.00139305	-0.00136778	-0.00134191	-0.00131562	-0.00128904	-0.00126221	-0.00123509	-0.00120759	-0.00117958	-0.00115092	-0.0011215	-0.00109121	-0.00106005	-0.00102809	-0.000995485	-0.000962517	-0.000929545	-0.000897007	-0.000865393	-0.000835215	-0.000806974	-0.00078113	-0.000758066	-0.000738074	-0.000721329	-0.000707887	-0.000697687	-0.000690559
520	8	S	O	C4	41	no RP	no RP	no RP	no RP	1	0.000108869	7.33703e-05	3.77656e-05	2.88363e-06	-3.05098e-05	-6.17065e-05	-9.00485e-05	-0.00011492	-0.000135739	-0.000151955	-0.000163042	-0.000168508	-0.000167896	-0.0001608	-0.000146877	-0.000125868	-9.76119e-05	-6.20666e-05	-1.93177e-05	3.04127e-05	8.67654e-05	0.00014925	0.000217255	0.000290069	0.000366897	0.000446896	0.000529196	0.000612933	0.000697279	0.000781458	0.000864771	0.000946599	0.00102641	0.00110376	0.00117827	0.00124962	0.00131753	0.00138173	0.00144198
521	8	W	A	fp1	40	no RP	no RP	no RP	no RP	0	-0.000230608	-0.000218787	-0.000208605	-0.000199973	-0.000192806	-0.000187045	-0.000182661	-0.000179667	-0.000178119	-0.000178104	-0.000179735	-0.000183129	-0.000188388	-0.000195571	-0.000204678	-0.000215629	-0.000228257	-0.000242303	-0.000257418	-0.000273175	-0.000289081	-0.000304596	-0.000319156	-0.000332195	-0.000343172	-0.000351585	-0.000356993	-0.000359024	-0.000357388	-0.000351879	-0.000342366	-0.000328791	-0.000311151	-0.000289482	-0.000263843	-0.000234308	-0.000200952	-0.000163851	-0.000123081
522	8	W	A	fp2	40	no RP	no RP	no RP	no RP	0	0.000264153	0.000285809	0.000308645	0.000332396	0.000356691	0.000381055	0.000404916	0.000427618	0.000448449	0.000466665	0.000481526	0.000492333	0.000498467	0.000499429	0.000494871	0.000484624	0.000468714	0.00044737	0.00042102	0.000390281	0.000355935	0.0003189	0.00028019	0.000240878	0.000202057	0.000164801	0.000130132	9.89963e-05	7.22387e-05	5.05882e-05	3.46495e-05	2.48997e-05	2.16923e-05	2.52636e-05	3.57419e-05	5.31552e-05	7.74379e-05	0.000108436	0.000145908
523	8	W	A	cz	40	no RP	no RP	no RP	no RP	0	0.00147258	0.00144993	0.00142205	0.00138943	0.00135264	0.00131227	0.00126892	0.00122318	0.00117564	0.00112681	0.00107718	0.00102718	0.000977185	0.000927533	0.000878527	0.00083045	0.00078357	0.000738161	0.000694501	0.000652886	0.000613633	0.000577075	0.000543558	0.000513435	0.000487048	0.000464721	0.000446745	0.000433365	0.000424768	0.000421076	0.000422341	0.000428545	0.000439607	0.000455389	0.000475712	0.000500368	0.000529133	0.00056178	0.000598093
524	8	W	A	P3	40	no RP	no RP	no RP	no RP	0	0.000577824	0.00065139	0.000720944	0.000786252	0.000847095	0.000903265	0.000954551	0.00100073	0.00104158	0.00107685	0.0011063	0.00112967	0.00114675	0.00115734	0.00116131	0.00115859	0.0011492	0.00113325	0.00111093	0.00108255	0.00104851	0.00100931	0.000965486	0.000917675	0.000866531	0.000812729	0.000756947	0.00069984	0.000642033	0.000584104	0.00052658	0.000469933	0.000414585	0.000360914	0.000309265	0.000259955	0.000213287	0.000169553	0.000129043
525	8	W	A	C3	40	no RP	no RP	no RP	no RP	0	0.000580354	0.00058544	0.000584836	0.000578739	0.000567386	0.00055104	0.000529974	0.000504463	0.000474775	0.000441171	0.000403912	0.000363259	0.000319488	0.0002729	0.000223836	0.000172678	0.000119866	6.58895e-05	1.1292e-05	-4.33391e-05	-9.73812e-05	-0.000150191	-0.000201124	-0.000249549	-0.000294874	-0.000336558	-0.000374128	-0.000407191	-0.000435437	-0.000458642	-0.000476665	-0.000489441	-0.000496966	-0.000499284	-0.00049647	-0.000488618	-0.000475828	-0.000458198	-0.000435814
526	8	W	A	C4	40	no RP	no RP	no RP	no RP	0	0.000152496	0.000173593	0.000192421	0.00020919	0.000224145	0.000237542	0.000249631	0.000260637	0.000270744	0.000280082	0.000288719	0.000296665	0.000303874	0.000310259	0.000315706	0.000320101	0.000323342	0.000325368	0.000326173	0.000325824	0.000324475	0.000322367	0.000319833	0.000317281	0.000315185	0.000314063	0.000314457	0.000316903	0.000321915	0.000329955	0.000341419	0.000356623	0.000375799	0.000399089	0.000426557	0.000458192	0.000493925	0.000533641	0.000577193
527	8	M	A	fp1	40	no RP	no RP	-1	-7	0	-0.00128776	-0.00129876	-0.0013049	-0.0013061	-0.00130229	-0.0012935	-0.00127982	-0.00126147	-0.00123883	-0.00121239	-0.0011828	-0.00115082	-0.00111727	-0.00108305	-0.00104903	-0.00101602	-0.000984759	-0.000955836	-0.000929701	-0.000906636	-0.000886764	-0.000870059	-0.000856375	-0.000845482	-0.000837104	-0.000830967	-0.000826827	-0.000824506	-0.000823904	-0.00082501	-0.000827887	-0.00083266	-0.000839477	-0.000848481	-0.000859758	-0.000873308	-0.000889004	-0.000906575	-0.000925597
528	8	M	A	fp2	40	no RP	no RP	-253	-252	0	-0.0012177	-0.0012255	-0.00123343	-0.00124126	-0.00124872	-0.0012555	-0.00126136	-0.00126613	-0.00126975	-0.00127228	-0.00127391	-0.00127494	-0.00127575	-0.00127679	-0.00127848	-0.00128124	-0.00128537	-0.00129109	-0.00129845	-0.00130738	-0.00131766	-0.00132893	-0.00134078	-0.00135269	-0.00136419	-0.0013748	-0.00138414	-0.00139194	-0.00139804	-0.00140241	-0.00140514	-0.00140644	-0.00140656	-0.00140578	-0.00140436	-0.00140249	-0.00140029	-0.00139771	-0.00139461
529	8	M	A	cz	40	no RP	no RP	-22	-241	0	-0.00218303	-0.0021783	-0.00216692	-0.00214936	-0.00212617	-0.0020979	-0.00206514	-0.0020285	-0.00198866	-0.00194629	-0.00190213	-0.00185689	-0.00181132	-0.00176611	-0.00172191	-0.00167932	-0.00163882	-0.00160078	-0.00156545	-0.00153293	-0.00150322	-0.00147616	-0.0014515	-0.00142888	-0.0014079	-0.00138812	-0.00136911	-0.00135042	-0.0013317	-0.00131264	-0.00129298	-0.00127259	-0.00125137	-0.00122931	-0.00120647	-0.0011829	-0.00115872	-0.00113401	-0.00110886
530	8	M	A	P3	40	no RP	no RP	no RP	no RP	0	-0.00110245	-0.00113548	-0.00116617	-0.00119423	-0.00121941	-0.00124144	-0.00126012	-0.00127529	-0.00128692	-0.00129503	-0.00129977	-0.00130138	-0.00130018	-0.00129658	-0.00129099	-0.00128387	-0.00127566	-0.00126677	-0.00125754	-0.00124827	-0.0012392	-0.00123049	-0.00122225	-0.00121453	-0.0012074	-0.00120089	-0.00119507	-0.00119002	-0.0011859	-0.00118286	-0.00118113	-0.00118097	-0.00118262	-0.00118635	-0.00119238	-0.00120087	-0.00121189	-0.00122543	-0.00124134
531	8	M	A	C3	40	no RP	no RP	no RP	-232	0	-0.000980161	-0.00101202	-0.00103988	-0.00106391	-0.0010843	-0.00110125	-0.00111504	-0.00112597	-0.00113445	-0.00114092	-0.00114589	-0.00114992	-0.00115358	-0.00115742	-0.00116194	-0.00116758	-0.00117466	-0.00118337	-0.00119376	-0.00120573	-0.00121906	-0.00123338	-0.00124826	-0.00126319	-0.00127764	-0.00129111	-0.00130313	-0.00131331	-0.00132135	-0.00132708	-0.00133039	-0.0013313	-0.00132989	-0.00132629	-0.00132065	-0.00131314	-0.00130385	-0.00129286	-0.00128019
532	8	M	A	C4	40	no RP	no RP	no RP	-13	0	-0.00117147	-0.0011742	-0.00117346	-0.00116949	-0.00116251	-0.00115271	-0.00114027	-0.00112538	-0.00110821	-0.00108896	-0.00106786	-0.00104516	-0.00102112	-0.000996043	-0.000970238	-0.00094401	-0.000917652	-0.000891431	-0.000865575	-0.00084026	-0.000815607	-0.000791671	-0.000768448	-0.000745879	-0.000723862	-0.000702269	-0.000680961	-0.000659803	-0.00063868	-0.000617514	-0.000596273	-0.000574975	-0.000553698	-0.000532569	-0.000511757	-0.000491462	-0.000471899	-0.000453282	-0.00043581
533	8	S	A	fp1	38	no RP	no RP	-339	no RP	0	0.00173681	0.00171735	0.00169552	0.00167184	0.00164696	0.00162164	0.00159661	0.00157257	0.00155005	0.00152941	0.0015108	0.00149416	0.0014792	0.00146547	0.00145241	0.00143939	0.00142581	0.00141113	0.00139495	0.00137709	0.00135758	0.00133668	0.00131488	0.00129286	0.00127144	0.0012515	0.00123388	0.00121938	0.00120858	0.00120185	0.0011993	0.00120074	0.0012057	0.00121346	0.00122312	0.00123363	0.00124394	0.00125302	0.00125997
534	8	S	A	fp2	38	no RP	no RP	-441	no RP	0	0.00322192	0.00318147	0.0031381	0.0030926	0.00304596	0.00299924	0.00295356	0.00290996	0.00286933	0.00283234	0.00279942	0.0027707	0.00274601	0.00272495	0.00270687	0.00269099	0.00267644	0.00266235	0.00264792	0.00263249	0.0026156	0.00259702	0.00257673	0.00255495	0.00253203	0.00250848	0.00248483	0.00246161	0.00243923	0.00241798	0.00239794	0.00237899	0.0023608	0.00234285	0.00232448	0.00230491	0.00228337	0.00225913	0.00223157
535	8	S	A	cz	39	no RP	no RP	-305	no RP	1	0.00341092	0.00339252	0.00336512	0.00332901	0.00328465	0.00323264	0.00317367	0.0031085	0.00303794	0.00296278	0.00288378	0.00280161	0.00271686	0.00263001	0.0025414	0.00245129	0.00235983	0.00226713	0.00217325	0.00207827	0.00198231	0.00188555	0.00178826	0.00169082	0.0015937	0.00149745	0.00140271	0.00131016	0.00122044	0.0011342	0.00105201	0.000974304	0.000901436	0.000833602	0.000770865	0.000713164	0.000660333	0.000612132	0.000568285
536	8	S	A	P3	39	no RP	no RP	-108	-80	1	0.00274454	0.00281345	0.00287511	0.0029292	0.00297553	0.00301406	0.00304484	0.00306796	0.00308356	0.00309174	0.00309258	0.00308606	0.00307208	0.00305045	0.00302093	0.0029832	0.00293696	0.00288191	0.00281783	0.00274461	0.00266229	0.0025711	0.00247144	0.00236391	0.00224932	0.00212863	0.00200293	0.00187339	0.00174126	0.00160774	0.00147402	0.00134119	0.00121024	0.00108203	0.000957291	0.000836659	0.000720656	0.000609741	0.000504335
537	8	S	A	C3	39	no RP	no RP	-298	no RP	1	0.00341616	0.00340686	0.00338906	0.00336322	0.00332999	0.00329008	0.00324429	0.00319343	0.00313825	0.00307946	0.00301762	0.00295317	0.00288642	0.00281753	0.00274654	0.00267344	0.00259813	0.00252053	0.0024406	0.00235838	0.00227402	0.00218779	0.00210009	0.00201148	0.00192261	0.00183418	0.00174699	0.00166178	0.00157929	0.00150014	0.00142486	0.00135382	0.00128726	0.00122528	0.00116783	0.00111479	0.00106596	0.00102114	0.000980104
538	8	S	A	C4	39	no RP	no RP	-92	no RP	1	0.00284795	0.00285684	0.00285824	0.00285204	0.00283832	0.00281728	0.00278926	0.0027547	0.0027141	0.00266799	0.00261691	0.00256132	0.00250165	0.00243823	0.00237128	0.00230096	0.0022273	0.00215031	0.00206995	0.00198618	0.00189899	0.00180844	0.00171466	0.00161788	0.00151843	0.00141675	0.00131336	0.00120886	0.00110386	0.000998983	0.000894839	0.00079197	0.000690848	0.000591858	0.000495296	0.000401374	0.00031024	0.000221994	0.00013673
539	8	P	X	fp1	23	no RP	no RP	-53	no RP	0	-0.000829248	-0.000753329	-0.000675552	-0.00059652	-0.0005169	-0.00043741	-0.000358801	-0.000281837	-0.000207276	-0.000135852	-6.82612e-05	-5.1527e-06	5.28844e-05	0.000105327	0.000151724	0.000191703	0.000224977	0.000251344	0.000270697	0.000283025	0.000288416	0.000287057	0.00027923	0.000265307	0.000245739	0.000221042	0.000191785	0.000158575	0.000122042	8.28258e-05	4.15574e-05	-1.15832e-06	-4.47598e-05	-8.87458e-05	-0.00013269	-0.000176252	-0.000219189	-0.000261359	-0.00030272
540	8	P	X	fp2	23	no RP	no RP	-69	-38	0	-0.0010905	-0.000991378	-0.000887943	-0.000781541	-0.000673576	-0.000565468	-0.000458614	-0.000354346	-0.000253899	-0.000158375	-6.87249e-05	1.42719e-05	9.00103e-05	0.00015806	0.000218156	0.000270185	0.000314164	0.000350222	0.000378581	0.000399536	0.000413436	0.000420669	0.00042165	0.000416804	0.000406555	0.000391318	0.000371498	0.000347485	0.000319662	0.000288402	0.000254074	0.000217042	0.000177672	0.000136331	9.33961e-05	4.92508e-05	4.29045e-06	-4.10809e-05	-8.64516e-05
541	8	P	X	cz	40	1	-582	-368	-1169	1	0.000239461	0.000220072	0.000203038	0.000188525	0.000176672	0.000167602	0.000161439	0.000158309	0.000158355	0.000161737	0.000168632	0.000179222	0.000193691	0.000212203	0.00023489	0.000261838	0.00029307	0.000328541	0.000368127	0.000411622	0.000458745	0.000509146	0.000562423	0.000618143	0.000675858	0.000735124	0.000795527	0.000856694	0.000918307	0.000980113	0.00104193	0.00110363	0.00116514	0.00122645	0.00128757	0.0013485	0.00140928	0.00146991	0.00153036
542	8	P	X	P3	40	3	-253	-176	-1221	1	0.00197683	0.00194655	0.00191448	0.00188066	0.00184516	0.00180813	0.00176978	0.00173043	0.00169045	0.00165035	0.00161069	0.00157208	0.0015352	0.00150068	0.00146917	0.00144123	0.00141736	0.00139792	0.00138319	0.00137331	0.00136829	0.00136806	0.00137244	0.00138118	0.001394	0.0014106	0.00143067	0.00145393	0.00148015	0.0015091	0.00154062	0.00157457	0.00161081	0.00164925	0.00168973	0.00173209	0.00177613	0.00182157	0.0018681
543	8	P	X	C3	40	2	-450	-281	-445	1	0.00107415	0.00102249	0.000971806	0.000922643	0.000875493	0.000830811	0.000789017	0.000750497	0.000715606	0.000684663	0.000657952	0.000635708	0.000618111	0.00060527	0.00059722	0.000593907	0.000595191	0.000600839	0.000610534	0.000623877	0.000640404	0.0006596	0.00068093	0.00070386	0.000727888	0.000752572	0.00077755	0.00080256	0.000827453	0.000852192	0.00087685	0.000901593	0.000926663	0.000952355	0.00097899	0.00100689	0.00103637	0.00106767	0.001101
544	8	P	X	C4	40	2	-384	-293	-467	1	0.00015167	0.000112894	7.63743e-05	4.21374e-05	1.02139e-05	-1.93463e-05	-4.64584e-05	-7.09923e-05	-9.27657e-05	-0.000111545	-0.000127051	-0.000138973	-0.000146987	-0.000150774	-0.000150047	-0.00014457	-0.000134176	-0.000118786	-9.84127e-05	-7.31681e-05	-4.32514e-05	-8.93757e-06	2.94424e-05	7.15246e-05	0.000116934	0.000165309	0.000216312	0.000269651	0.000325081	0.000382412	0.000441499	0.000502241	0.000564565	0.000628414	0.000693728	0.000760433	0.000828424	0.000897554	0.000967632
545	8	P	V	fp1	13	no RP	no RP	no RP	no RP	0	0.000558119	0.000383888	0.000202918	1.57673e-05	-0.000176805	-0.000373869	-0.000574354	-0.00077708	-0.000980801	-0.00118424	-0.00138613	-0.00158525	-0.00178042	-0.00197058	-0.00215477	-0.00233215	-0.002502	-0.00266378	-0.00281704	-0.00296148	-0.0030969	-0.0032232	-0.00334036	-0.00344839	-0.00354736	-0.00363736	-0.00371848	-0.0037908	-0.00385441	-0.00390936	-0.00395569	-0.00399341	-0.00402254	-0.00404308	-0.00405506	-0.00405851	-0.00405355	-0.00404034	-0.00401919
546	8	P	V	fp2	13	no RP	no RP	no RP	no RP	0	0.000490196	0.000416798	0.000332875	0.000237847	0.000131381	1.33899e-05	-0.000115962	-0.000256266	-0.000406885	-0.000566962	-0.000735443	-0.000911098	-0.00109254	-0.00127825	-0.00146661	-0.00165595	-0.00184458	-0.00203084	-0.00221316	-0.00239007	-0.00256026	-0.00272261	-0.0028762	-0.00302033	-0.00315452	-0.00327855	-0.00339239	-0.00349618	-0.00359024	-0.00367499	-0.00375093	-0.00381856	-0.00387835	-0.00393066	-0.00397576	-0.00401374	-0.00404456	-0.00406802	-0.00408377
547	8	P	V	cz	23	no RP	no RP	-1035	-1044	0	0.00293779	0.00303179	0.00311558	0.00318928	0.00325314	0.00330751	0.00335282	0.00338961	0.00341845	0.00343998	0.00345487	0.00346378	0.00346741	0.00346642	0.00346146	0.00345315	0.00344204	0.00342862	0.0034133	0.00339644	0.0033783	0.00335903	0.00333875	0.00331745	0.00329506	0.00327143	0.00324638	0.00321964	0.00319094	0.00315996	0.00312639	0.0030899	0.00305021	0.00300704	0.00296016	0.0029094	0.00285464	0.00279578	0.00273281
548	8	P	V	P3	23	no RP	no RP	-992	-951	0	0.00114774	0.00121226	0.00127398	0.00133316	0.00139008	0.00144501	0.00149827	0.00155012	0.00160081	0.00165057	0.00169956	0.00174791	0.00179569	0.00184294	0.00188963	0.0019357	0.00198103	0.00202548	0.00206885	0.00211095	0.00215154	0.00219038	0.00222722	0.0022618	0.00229388	0.00232322	0.0023496	0.00237281	0.00239267	0.00240903	0.00242175	0.00243073	0.0024359	0.00243721	0.00243465	0.00242825	0.00241805	0.0024041	0.00238649
549	8	P	V	C3	23	no RP	no RP	-261	-1082	0	0.00493114	0.00502848	0.00511675	0.00519582	0.00526571	0.00532652	0.00537849	0.00542193	0.0054572	0.00548476	0.00550507	0.00551865	0.00552602	0.00552772	0.00552427	0.00551619	0.005504	0.00548816	0.00546912	0.00544731	0.00542312	0.00539693	0.00536905	0.00533979	0.00530939	0.00527808	0.00524605	0.00521346	0.00518043	0.00514705	0.00511337	0.00507942	0.00504518	0.00501063	0.00497572	0.00494038	0.00490455	0.00486814	0.00483106
550	8	P	V	C4	23	no RP	no RP	-237	-1135	0	0.00441255	0.0044875	0.00455481	0.00461467	0.0046673	0.00471303	0.00475221	0.00478521	0.00481244	0.00483431	0.00485121	0.00486351	0.00487157	0.0048757	0.00487619	0.00487328	0.00486714	0.00485792	0.00484571	0.00483053	0.00481237	0.00479117	0.00476681	0.00473914	0.00470798	0.0046731	0.00463428	0.00459127	0.00454383	0.0044917	0.00443467	0.00437252	0.00430511	0.00423229	0.00415401	0.00407026	0.0039811	0.00388663	0.00378704
551	8	W	O	fp1	39	no RP	no RP	-25	-817	0	-0.000619159	-0.000590184	-0.000565832	-0.000546077	-0.000530903	-0.000520283	-0.000514163	-0.000512436	-0.000514926	-0.000521375	-0.000531438	-0.00054469	-0.000560634	-0.000578726	-0.000598404	-0.000619116	-0.000640354	-0.000661679	-0.00068275	-0.000703331	-0.000723307	-0.000742673	-0.000761522	-0.000780028	-0.00079841	-0.000816909	-0.00083575	-0.000855116	-0.000875124	-0.000895808	-0.000917113	-0.0009389	-0.000960956	-0.000983018	-0.00100481	-0.00102605	-0.00104654	-0.00106612	-0.00108475
552	8	W	O	fp2	39	no RP	no RP	-32	-42	0	-0.00140387	-0.00136497	-0.00132782	-0.00129209	-0.0012575	-0.00122375	-0.00119058	-0.00115767	-0.00112471	-0.00109134	-0.00105717	-0.00102182	-0.00098486	-0.000945934	-0.000904719	-0.000860988	-0.000814636	-0.000765706	-0.000714414	-0.000661153	-0.000606498	-0.000551187	-0.000496105	-0.000442237	-0.000390632	-0.000342352	-0.000298418	-0.00025977	-0.000227222	-0.000201434	-0.000182892	-0.000171898	-0.00016858	-0.000172904	-0.000184709	-0.000203736	-0.000229673	-0.000262185	-0.00030095
553	8	W	O	cz	41	3	-334	-194	-261	1	0.000277961	0.000380365	0.0004808	0.000578676	0.000673364	0.000764223	0.000850632	0.00093202	0.00100789	0.00107785	0.0011416	0.00119899	0.00124996	0.00129456	0.00133292	0.00136526	0.00139181	0.00141282	0.00142853	0.00143915	0.00144488	0.00144584	0.00144215	0.00143389	0.00142115	0.00140403	0.0013827	0.00135736	0.00132832	0.001296	0.00126089	0.0012236	0.00118479	0.00114519	0.00110555	0.0010666	0.001029	0.000993329	0.000960037
554	8	W	O	P3	41	no RP	no RP	no RP	-273	0	-0.00089342	-0.000858437	-0.000817471	-0.000770776	-0.000718723	-0.000661774	-0.000600452	-0.000535308	-0.00046689	-0.000395719	-0.000322274	-0.000246982	-0.000170215	-9.23063e-05	-1.35567e-05	6.57409e-05	0.000145284	0.000224739	0.00030373	0.000381823	0.000458528	0.000533304	0.000605573	0.000674746	0.000740246	0.000801541	0.000858178	0.000909813	0.000956231	0.000997369	0.00103332	0.00106432	0.00109076	0.00111312	0.00113199	0.00114799	0.00116172	0.00117376	0.00118462
555	8	W	O	C3	41	no RP	no RP	-36	-254	0	-0.000112709	-4.37708e-05	2.75825e-05	0.000100897	0.000175651	0.000251278	0.000327195	0.000402829	0.000477641	0.000551148	0.000622931	0.000692646	0.000760016	0.000824827	0.000886906	0.000946107	0.00100229	0.00105529	0.00110492	0.00115095	0.00119309	0.00123103	0.00126441	0.00129285	0.00131602	0.00133357	0.00134528	0.00135097	0.0013506	0.00134427	0.00133217	0.00131468	0.00129226	0.00126549	0.001235	0.00120148	0.00116559	0.00112798	0.00108922
556	8	W	O	C4	41	no RP	no RP	-40	-227	1	-0.000185536	-7.61798e-05	3.20934e-05	0.000138626	0.00024273	0.000343715	0.000440921	0.000533746	0.000621669	0.000704275	0.000781255	0.000852415	0.000917662	0.000976995	0.00103048	0.00107822	0.00112036	0.00115701	0.00118828	0.00121425	0.00123494	0.00125037	0.0012605	0.00126531	0.0012648	0.00125899	0.00124798	0.00123198	0.00121127	0.00118628	0.00115751	0.0011256	0.00109126	0.00105523	0.00101829	0.000981184	0.000944585	0.000909074	0.000875099
557	8	P	V	fp1	14	no RP	no RP	no RP	no RP	0	-0.00369517	-0.00371399	-0.00373409	-0.00375477	-0.00377508	-0.00379393	-0.00381005	-0.00382211	-0.00382881	-0.0038289	-0.00382133	-0.00380525	-0.00378012	-0.00374568	-0.00370201	-0.0036495	-0.00358879	-0.00352074	-0.00344638	-0.00336676	-0.00328296	-0.00319601	-0.0031068	-0.00301609	-0.00292451	-0.00283252	-0.00274046	-0.00264859	-0.00255718	-0.00246654	-0.00237705	-0.00228931	-0.00220405	-0.00212222	-0.00204497	-0.00197357	-0.00190943	-0.00185397	-0.00180856
558	8	P	V	fp2	14	no RP	no RP	no RP	no RP	0	-0.00482987	-0.00483044	-0.00483414	-0.00484021	-0.00484765	-0.00485531	-0.00486192	-0.00486611	-0.00486657	-0.00486207	-0.00485158	-0.00483434	-0.00480986	-0.00477802	-0.00473904	-0.00469349	-0.00464221	-0.00458628	-0.00452694	-0.00446547	-0.00440312	-0.00434104	-0.00428022	-0.00422139	-0.00416505	-0.00411143	-0.00406053	-0.00401211	-0.00396581	-0.00392117	-0.00387773	-0.00383508	-0.0037929	-0.00375105	-0.00370956	-0.00366865	-0.00362873	-0.00359037	-0.00355427
559	8	P	V	cz	18	no RP	no RP	-98	-73	0	-0.0029486	-0.00293556	-0.00291893	-0.00289935	-0.00287716	-0.00285241	-0.0028248	-0.00279386	-0.00275894	-0.00271936	-0.00267452	-0.00262397	-0.00256751	-0.00250527	-0.00243771	-0.00236566	-0.00229023	-0.00221278	-0.00213481	-0.00205785	-0.00198335	-0.0019126	-0.00184658	-0.00178594	-0.00173095	-0.00168151	-0.00163717	-0.00159722	-0.00156077	-0.00152687	-0.00149464	-0.00146337	-0.00143261	-0.00140229	-0.0013727	-0.00134455	-0.00131889	-0.00129708	-0.00128067
560	8	P	V	P3	18	3	-208	-651	-97	0	-0.00263459	-0.00257678	-0.00251797	-0.00245919	-0.00240162	-0.00234653	-0.00229516	-0.00224863	-0.00220784	-0.00217337	-0.00214543	-0.00212382	-0.00210795	-0.00209683	-0.00208921	-0.00208357	-0.00207833	-0.00207189	-0.00206277	-0.00204971	-0.00203173	-0.0020082	-0.00197886	-0.00194377	-0.00190334	-0.00185817	-0.00180908	-0.00175692	-0.00170252	-0.00164666	-0.00158992	-0.00153273	-0.00147535	-0.00141785	-0.00136024	-0.00130246	-0.00124454	-0.00118663	-0.0011291
561	8	P	V	C3	18	3	-219	-246	-98	0	-0.00205333	-0.0020514	-0.0020423	-0.00202671	-0.00200565	-0.0019805	-0.0019528	-0.00192412	-0.00189594	-0.00186949	-0.00184564	-0.00182483	-0.00180699	-0.00179162	-0.0017778	-0.00176426	-0.00174956	-0.00173221	-0.0017108	-0.00168417	-0.00165149	-0.00161237	-0.0015669	-0.00151564	-0.00145956	-0.00139999	-0.00133848	-0.00127668	-0.00121617	-0.00115836	-0.00110438	-0.00105498	-0.00101052	-0.000970965	-0.00093595	-0.000904858	-0.000876944	-0.00085147	-0.000827834
562	8	P	V	C4	18	no RP	no RP	-69	no RP	0	-0.00280864	-0.00280522	-0.00279683	-0.00278443	-0.00276884	-0.00275074	-0.00273063	-0.0027089	-0.00268577	-0.00266142	-0.00263596	-0.00260955	-0.0025824	-0.00255483	-0.00252728	-0.00250034	-0.00247473	-0.00245127	-0.00243081	-0.00241422	-0.0024023	-0.00239569	-0.00239488	-0.00240011	-0.00241136	-0.00242836	-0.00245057	-0.00247726	-0.00250753	-0.00254038	-0.00257482	-0.00260991	-0.00264484	-0.002679	-0.00271202	-0.00274379	-0.00277446	-0.00280439	-0.00283413
563	8	P	X	fp1	31	no RP	no RP	no RP	no RP	0	0.00103796	0.00106857	0.00110285	0.00114102	0.00118306	0.00122862	0.00127717	0.00132794	0.00138004	0.00143251	0.00148444	0.00153498	0.00158345	0.00162935	0.00167239	0.00171253	0.00174988	0.00178472	0.00181742	0.00184838	0.00187793	0.00190632	0.00193365	0.00195984	0.00198462	0.00200755	0.00202806	0.00204549	0.00205917	0.0020685	0.00207302	0.00207248	0.0020669	0.00205658	0.00204211	0.00202438	0.00200451	0.00198377	0.00196353
564	8	P	X	fp2	31	no RP	no RP	no RP	no RP	0	0.0017369	0.00179189	0.00184302	0.00188951	0.00193053	0.00196519	0.00199264	0.00201205	0.00202272	0.00202413	0.002016	0.0019983	0.00197135	0.00193577	0.00189251	0.00184281	0.00178816	0.00173025	0.00167086	0.00161177	0.00155471	0.00150123	0.00145267	0.00141004	0.00137409	0.0013452	0.00132346	0.00130868	0.00130045	0.00129823	0.00130138	0.00130927	0.0013213	0.00133698	0.00135593	0.00137792	0.00140283	0.00143066	0.00146144
565	8	P	X	cz	40	pre-set	-1759	-40	-1384	0	-0.000275769	-0.000220407	-0.000161829	-0.000100326	-3.63587e-05	2.94643e-05	9.64138e-05	0.000163679	0.000230412	0.000295774	0.00035898	0.000419337	0.000476276	0.000529371	0.000578349	0.000623092	0.000663625	0.000700095	0.000732746	0.000761884	0.000787849	0.000810988	0.000831632	0.000850087	0.000866624	0.000881483	0.000894879	0.000907018	0.000918116	0.000928417	0.000938212	0.000947852	0.000957751	0.000968383	0.000980279	0.000994011	0.00101017	0.00102933	0.00105203
566	8	P	X	P3	40	no RP	no RP	-2500	-1495	0	0.00347475	0.00347421	0.00347494	0.00347673	0.00347923	0.00348198	0.00348442	0.00348593	0.00348586	0.00348356	0.00347845	0.00347001	0.00345784	0.00344168	0.00342142	0.00339709	0.00336887	0.00333709	0.00330217	0.00326461	0.00322499	0.00318389	0.00314189	0.00309956	0.00305744	0.00301603	0.00297575	0.00293701	0.00290017	0.00286555	0.00283349	0.00280429	0.00277825	0.00275572	0.00273701	0.00272246	0.00271243	0.00270725	0.00270723
567	8	P	X	C3	40	no RP	no RP	-22	-1420	0	0.00032133	0.000332277	0.000346075	0.000362689	0.000381968	0.000403655	0.0004274	0.000452783	0.000479338	0.000506585	0.000534053	0.000561311	0.000587985	0.00061378	0.000638483	0.000661971	0.000684206	0.000705225	0.000725123	0.00074403	0.000762096	0.000779467	0.000796272	0.000812615	0.000828571	0.000844183	0.000859473	0.000874444	0.000889095	0.000903432	0.000917482	0.000931298	0.000944975	0.000958649	0.000972506	0.000986776	0.00100173	0.00101766	0.00103487
568	8	P	X	C4	40	no RP	no RP	no RP	-1462	0	0.000686832	0.000684333	0.000683488	0.000684382	0.000686945	0.00069096	0.000696086	0.000701886	0.000707863	0.000713497	0.000718284	0.000721767	0.000723565	0.000723391	0.00072106	0.000716498	0.000709732	0.000700881	0.000690142	0.000677771	0.00066406	0.000649331	0.000633913	0.000618144	0.000602361	0.000586908	0.000572136	0.000558416	0.000546148	0.000535777	0.000527798	0.000522753	0.000521229	0.000523843	0.000531226	0.000544	0.000562755	0.000588019	0.00062023
569	8	W	A	fp1	38	no RP	no RP	no RP	no RP	0	0.00095509	0.000933596	0.00091336	0.0008943	0.000876229	0.000858906	0.000842088	0.000825577	0.00080927	0.000793186	0.000777496	0.000762529	0.000748762	0.000736788	0.000727275	0.000720905	0.000718313	0.000720029	0.000726421	0.000737656	0.000753668	0.000774146	0.000798551	0.000826141	0.000856021	0.000887205	0.000918682	0.000949478	0.000978716	0.00100567	0.00102977	0.00105069	0.00106826	0.0010825	0.00109357	0.00110174	0.00110731	0.00111058	0.00111181
570	8	W	A	fp2	38	no RP	no RP	no RP	no RP	0	0.000214601	0.000207598	0.000198892	0.000189572	0.000180703	0.000173307	0.000168343	0.000166693	0.000169146	0.00017638	0.000188949	0.000207267	0.000231577	0.000261938	0.000298188	0.000339933	0.000386527	0.000437079	0.000490462	0.000545349	0.000600254	0.000653593	0.000703754	0.000749181	0.000788462	0.000820404	0.000844114	0.000859043	0.000865025	0.000862292	0.000851459	0.000833493	0.000809664	0.000781467	0.000750539	0.000718565	0.000687187	0.000657914	0.000632043
571	8	W	A	cz	40	1	-563	-451	-436	1	-0.00227858	-0.0022463	-0.00220745	-0.00216231	-0.0021113	-0.00205495	-0.00199383	-0.00192856	-0.0018597	-0.00178775	-0.00171313	-0.00163612	-0.00155692	-0.00147562	-0.00139225	-0.00130682	-0.00121935	-0.0011299	-0.00103864	-0.000945836	-0.000851893	-0.000757339	-0.000662827	-0.000569098	-0.000476947	-0.000387174	-0.000300539	-0.000217721	-0.000139278	-6.56227e-05	2.99897e-06	6.65098e-05	0.000124992	0.000178659	0.000227818	0.000272819	0.00031401	0.000351688	0.000386058
572	8	W	A	P3	40	no RP	no RP	-839	-36	0	-0.0023279	-0.00227695	-0.00221614	-0.00214602	-0.00206734	-0.00198094	-0.00188776	-0.00178879	-0.00168501	-0.00157734	-0.00146665	-0.0013537	-0.00123913	-0.00112347	-0.00100715	-0.000890521	-0.000773899	-0.00065757	-0.000541834	-0.000427029	-0.000313554	-0.000201878	-9.25448e-05	1.38368e-05	0.000116616	0.000215124	0.00030871	0.000396762	0.000478742	0.000554205	0.000622821	0.000684385	0.000738822	0.000786174	0.000826581	0.000860257	0.000887456	0.000908441	0.000923454
573	8	W	A	C3	40	no RP	no RP	-476	-48	0	-0.00172085	-0.00169632	-0.00166547	-0.00162853	-0.00158582	-0.00153779	-0.00148494	-0.00142783	-0.001367	-0.00130298	-0.00123626	-0.00116723	-0.00109624	-0.00102355	-0.00094934	-0.000873773	-0.000796977	-0.000719086	-0.000640264	-0.000560723	-0.000480741	-0.000400672	-0.000320946	-0.000242059	-0.000164553	-8.89965e-05	-1.59554e-05	5.40296e-05	0.000120466	0.000182926	0.000241068	0.000294637	0.00034347	0.000387488	0.000426677	0.000461065	0.000490702	0.000515634	0.000535881
574	8	W	A	C4	40	no RP	no RP	-50	-37	0	-0.00139593	-0.0013196	-0.00123892	-0.00115467	-0.00106776	-0.000979163	-0.000889856	-0.00080078	-0.000712792	-0.000626624	-0.000542849	-0.000461868	-0.000383902	-0.000309011	-0.000237116	-0.000168043	-0.000101557	-3.74074e-05	2.46359e-05	8.47499e-05	0.000143034	0.000199497	0.000254055	0.000306547	0.000356751	0.000404423	0.000449319	0.000491225	0.000529987	0.000565524	0.00059784	0.00062703	0.000653265	0.000676773	0.000697802	0.000716588	0.00073331	0.00074806	0.000760807
[truncated: 3,262 more columns]
