# Supplementary material for: EEG data and introspective reports from the Libet׳s experiment replication
Source: Data Brief. 2018 Sep 27;20:2040–4. doi: 10.1016/j.dib.2018.09.066 (PMC6174917; doi:10.1016/j.dib.2018.09.066)
Supplement: Supplementary file 3 — Supplementary material. [file mmc3.xlsx]

## Sheet: EMG<>click
participant	session	mode	series	EMG<>click_1	EMG<>click_2	EMG<>click_3	EMG<>click_4	EMG<>click_5	EMG<>click_6	EMG<>click_7	EMG<>click_8	EMG<>click_9	EMG<>click_10	EMG<>click_11	EMG<>click_12	EMG<>click_13	EMG<>click_14	EMG<>click_15	EMG<>click_16	EMG<>click_17	EMG<>click_18	EMG<>click_19	EMG<>click_20	EMG<>click_21	EMG<>click_22	EMG<>click_23	EMG<>click_24	EMG<>click_25	EMG<>click_26	EMG<>click_27	EMG<>click_28	EMG<>click_29	EMG<>click_30	EMG<>click_31	EMG<>click_32	EMG<>click_33	EMG<>click_34	EMG<>click_35	EMG<>click_36	EMG<>click_37	EMG<>click_38	EMG<>click_39	EMG<>click_40	EMG<>click_41
1	2	A	M	-63	-64	-63	-67	-71	-73	-56	-73	-78	-125	-78	-27	-76	-77	-81	-71	-93	-74	-75	-74	-63	-73	-52	-57	-59	-74	-51	-64	-69	-71	-84	-141	-61	-67	-60	-59	-85	-74	-63	-64
1	4	A	M	-72	-72	-45	-60	-60	-71	-61	-52	-58	-81	-54	-45	-74	-74	77	-66	-55	-70	-68	-59	-64	-65	-49	-51	-132	-103	-57	-53	-65	-66	-73	no EMG	-77	-55	-65	-72	-70	-48	-84	-61
2	3	A	M	-71	-79	-84	-90	-77	-76	-90	-57	-87	-63	-80	-72	-285	no EMG	-73	-30	no EMG	no EMG	-90	no EMG	-99	-200	-216	-135	-56	no EMG	-101	-79	-282	no EMG	-103	-233	-128	-107	-110	-86	-106	-147	-106	-77
2	5	A	M	-81	-76	-63	-287	-72	-287	-286	-56	-87	-93	-69	no EMG	-52	-33	-87	-114	no EMG	-84	-66	-101	-277	no EMG	-56	-69	-91	-120	-43	no EMG	-124	-237	no EMG	-73	-86	-65	-65	-287	-300	-300	-82	-111
3	2	A	M	-50	no EMG	85	no EMG	-48	-163	no EMG	-81	-57	-62	-44	-50	-59	-57	-73	-298	-60	no EMG	no EMG	no EMG	no EMG	no EMG	-43	-64	-64	-79	-83	-250	-45	-69	no EMG	-43	no EMG	-26	-56	-67	-65	no EMG	-131	-68
3	4	A	M	-206	-54	-55	-55	-55	-29	-56	-43	-60	-61	-52	-56	-72	-62	-68	-52	-67	-65	-70	-74	-53	19	-192	-136	-45	-86	-61	-43	-69	-56	-66	-48	-53	-83	24	-35	9	-57	no EMG	no EMG
4	3	A	M	-66	-88	-66	-91	-62	-50	-52	-66	-114	-269	-51	-90	-118	-79	-34	-34	-59	-52	-71	-83	-58	-299	-102	-97	-55	-56	-74	-74	-78	-60	-78	-77	-59	-78	-75	-31	-24	-62	-62	-60
4	5	A	M	missing data	missing data	missing data	missing data	missing data	missing data	missing data	missing data	missing data	missing data	missing data	missing data	missing data	missing data	missing data	missing data	missing data	missing data	missing data	missing data	missing data	missing data	missing data	missing data	missing data	missing data	missing data	missing data	missing data	missing data	missing data	missing data	missing data	missing data	missing data	missing data	missing data	missing data	missing data	missing data
5	2	A	M	-39	-40	-42	-43	-45	no EMG	-48	50	-36	-45	-46	no EMG	-45	-43	no EMG	59	-37	-39	-52	-35	no EMG	-40	-34	-31	-35	72	47	-27	-37	-41	-38	-47	-34	-44	-43	-40	-42	-34	-40	no EMG
5	4	A	M	-49	-48	-42	-49	-49	-50	-58	-45	-42	-40	-44	-56	-52	-45	-49	-56	-41	-64	-52	-88	-48	-46	-47	-42	-36	-45	-62	-16	-29	-84	-42	-49	-39	-35	14	-48	-44	-44	-35	-41
6	3	A	M	-58	-54	31	-48	-44	-62	-63	-64	-42	-69	-70	-70	-72	-55	-60	-46	-54	-39	-53	-54	-61	-60	-48	-47	-50	-55	-79	-54	-65	29	-26	-61	-22	-61	-35	-40	-56	-54	-73	23
6	5	A	M	-39	-59	-55	-64	-58	-64	-67	-64	-35	-58	-23	-70	no EMG	-69	-43	-51	-53	-31	-49	-69	no EMG	-27	no EMG	-48	-44	-50	-71	-52	-55	-68	-65	-56	-55	no EMG	-52	-73	-42	no EMG	-86	-71
7	2	A	M	-32	-65	-54	-62	-52	-60	-37	-50	-77	-54	-65	-59	-57	-56	-53	-56	-53	-56	-54	-62	-56	-53	-56	-59	-49	-54	-59	-47	-49	-54	-48	-64	-42	-53	-42	-52	-54	-43	-45	-42
7	4	A	M	-61	-56	-54	-52	-54	-55	-63	-59	-56	-48	-53	-67	-48	-56	-63	-57	-62	-65	-61	-76	-66	-47	-55	-65	-57	-67	-62	-69	-67	-66	-48	-51	-64	-57	-58	-63	-50	-67	-58	-67
8	3	A	M	-50	-33	-30	-52	-37	-32	-42	-51	-41	-42	-55	-24	-59	-35	-47	-45	-42	-30	-25	-41	-31	-39	-37	-39	-56	-43	-47	-45	-37	-47	-43	-38	-54	-54	-38	-51	-35	-43	-42	no EMG
8	5	A	M	-69	-42	-36	-44	-53	-41	-42	-44	-51	-52	-22	-61	-40	-49	-42	-42	-48	-36	-51	-41	-39	-40	-18	-48	-41	-42	-34	-44	-41	-41	-41	-82	-49	-70	-45	-44	-43	-59	-49	-62
1	3	O	M	-54	-46	-45	-30	-110	-42	-67	-71	-55	-55	-94	-67	-63	-55	-200	-37	-50	-74	-43	-49	-44	-56	-24	-76	-29	-54	-62	-40	no EMG	-45	-61	-33	-64	-35	-53	-70	-83	-53	-84	-66	no EMG
1	5	O	M	-68	-54	-67	-48	-46	-67	-179	-57	-49	-73	-62	-73	-70	-72	-75	-65	-69	-47	-54	no EMG	-68	-139	-57	-82	no EMG	-43	no EMG	-70	-91	-37	-61	-63	-255	-76	-43	-68	-62	-82	-51	-64	-129
2	2	O	M	-65	-68	-60	-50	-56	38	-54	no EMG	-70	-47	-39	-64	-28	-47	-53	-73	-65	37	14	-81	-40	-70	-69	-4	45	no EMG	no EMG	-51	41	-37	24	-68	-47	no EMG	-75	-41	-39	-34	no EMG	no EMG	31
2	4	O	M	no EMG	no EMG	no EMG	-26	-57	no EMG	-67	no EMG	no EMG	no EMG	-69	no EMG	-44	-52	-49	-46	no EMG	-49	no EMG	no EMG	-45	17	no EMG	no EMG	no EMG	no EMG	no EMG	no EMG	-57	no EMG	no EMG	13	-84	no EMG	no EMG	-50	-33	no EMG	no EMG	-98	no EMG
3	3	O	M	-48	-61	no EMG	26	-48	-55	no EMG	-44	-63	-50	-68	-62	-70	-33	-56	-52	-27	-43	-65	-39	-49	-42	-233	-63	-52	-64	-64	-54	-34	70	-63	-55	-68	-69	no EMG	-71	-45	-77	-55	-188	-72
3	5	O	M	no EMG	-91	no EMG	no EMG	88	-51	-73	-54	no EMG	-74	-69	-55	-70	-53	-71	-181	-66	-106	-41	-57	-76	-60	-68	-60	-52	-54	-59	-68	-77	-56	-71	-60	-106	68	-63	-73	-55	-54	79	-58	-60
4	2	O	M	-92	-75	-50	-82	-64	14	-60	-65	-55	-81	-70	-56	-56	-109	no EMG	-75	-61	-75	-79	-65	-101	-72	-152	-155	-79	-45	-54	-54	-69	-55	-63	-47	-55	-53	-74	-48	-60	-73	-56	-68	-74
4	4	O	M	-65	-75	-105	-70	-71	-79	-64	-80	-85	-68	-67	-86	-60	-58	-64	-63	-75	-60	-88	no EMG	-71	-66	-204	-102	-64	-81	-57	-71	-86	-72	-68	no EMG	-84	-75	-48	-66	-71	-58	-71	-66	-67
5	3	O	M	-53	-61	-77	-59	-50	-53	-53	-63	-52	-55	-57	-62	-52	-55	-51	-197	-52	-56	-54	-56	-73	-71	-60	-53	-55	-57	-48	-68	-65	-63	-58	-52	-50	-73	-54	-57	-51	-64	-67	-50	-53
5	5	O	M	-58	-60	-53	-73	-58	-62	-61	-57	-71	-52	-43	-61	-59	-72	-52	-39	-52	-54	-68	-65	-66	-52	-53	-65	-61	-61	-55	-65	-77	-83	-52	-69	-83	-55	-64	-51	-61	-66	-54	-34	-57
6	2	O	M	-67	-59	-58	-66	-75	-58	-54	-73	-55	-65	-65	-56	-59	-59	-49	-62	-56	-48	-75	-76	-56	-71	-67	-67	-62	-61	-69	-72	-71	-67	-75	-62	-142	-114	no EMG	-61	-65	-76	-57	-57	-62
6	4	O	M	-34	-86	-64	-57	21	9	24	22	16	26	43	29	29	-49	35	7	20	18	13	no EMG	-43	19	17	15	32	28	-46	29	44	25	24	28	-49	13	-32	17	28	6	3	13	no EMG
7	3	O	M	-55	-67	-50	-54	-50	-70	-50	-60	-63	-58	-56	-56	-62	-60	-69	-62	-57	-58	-60	-56	-62	-61	-61	-57	-60	-54	-96	-62	-108	-226	-41	-56	-52	-51	-77	-55	-52	-63	-65	-61	-68
7	5	O	M	-67	-49	-99	-70	-49	-63	-69	-75	-59	-186	-58	-73	-68	-74	-61	-62	-75	-90	-87	-65	-58	-68	-73	-300	no EMG	-60	-64	-276	-70	-68	-61	-58	-64	-52	no EMG	-58	-62	-59	-62	-74	-72
8	2	O	M	-64	-65	-65	-63	-92	-54	-77	-68	-78	-60	-51	-78	-57	-59	-116	-55	-79	-75	-99	-60	-65	-59	-65	-76	-64	-61	-114	-87	-62	-52	-69	-210	-72	-86	-70	-59	-63	-140	-70	-55	-58
8	4	O	M	-50	-50	-53	-53	-34	-49	-64	-64	-52	-59	-46	-62	-47	-38	-75	-58	-57	-49	-56	-32	-45	-64	-44	-85	-61	-37	-62	-46	-61	-50	-77	-62	-63	-54	-51	-54	-45	-56	-54	-29	-48
1	2	A	W	-49	-73	-82	-72	-242	-69	-96	-106	-62	-69	-78	-146	-67	-67	-71	-163	-73	-79	-63	-62	-70	-65	-51	-85	-54	-63	-63	-93	-61	-66	-63	-60	-49	-85	-73	-58	-40	-63	-65	-66
1	4	A	W	-59	-72	-101	-53	-68	-72	-78	-87	-59	-81	-72	-80	-82	-85	-64	-56	-81	-67	-71	no EMG	-54	19	-63	-72	-69	-53	-74	-71	-100	no EMG	-52	-64	-58	-62	-32	-65	-99	-55	-76	-59
1	6	A	W	-80	-53	-164	-65	-71	no EMG	no EMG	no EMG	-147	no EMG	no EMG	-60	no EMG	-121	-147	no EMG	no EMG	-133	-51	no EMG	-105	-66	-50	-61	-123	no EMG	-68	no EMG	-65	-111	-54	-80	-58	-29	-67	-78	no EMG	-55	no EMG	-82
2	3	A	W	-113	-80	-64	-30	-67	-53	-72	-70	-69	-73	-83	-66	-68	-77	-116	-75	-66	no EMG	-90	-73	no EMG	-55	-34	-72	-252	-62	-92	-81	-113	-74	no EMG	-82	-281	-128	-76	-94	-79	-54	-86	no EMG
2	5	A	W	no EMG	no EMG	-109	no EMG	-300	-77	no EMG	-273	-102	-108	-290	-91	-88	-86	no EMG	-92	no EMG	-99	-101	no EMG	-300	-105	-267	-270	-127	-58	-63	-92	-295	no EMG	-107	no EMG	-300	-85	-66	no EMG	-169	-82	-116	-93
2	7	A	W	-95	-89	no EMG	-294	-111	no EMG	-70	-39	-79	-86	no EMG	no EMG	-2	no EMG	no EMG	-70	no EMG	no EMG	no EMG	-69	-64	-90	-111	-82	-63	no EMG	-82	no EMG	no EMG	no EMG	-49	-272	-125	-100	-61	-73	-117	-122	-133	-107
3	2	A	W	-62	-42	-205	-74	-86	-70	-56	-55	-71	-117	no EMG	-90	no EMG	-74	-202	-98	-113	-263	-35	no EMG	-143	-186	-93	-68	-169	-64	-89	no EMG	no EMG	-241	no EMG	-163	no EMG	no EMG	-74	-91	-91	-119	-82	-83
3	4	A	W	-53	-49	-181	-79	-63	-100	-73	-74	-104	-88	-82	-4	-67	-103	-203	-72	-74	-54	-85	-80	-46	-57	11	19	-45	-66	-64	-68	-57	10	-64	-66	-97	-66	6	-33	-69	-65	-90	-66
3	6	A	W	-53	no EMG	-11	no EMG	-60	-57	56	-41	-82	-197	13	-57	-48	-200	-78	-108	-82	-178	no EMG	-60	-79	10	-69	no EMG	-72	no EMG	-170	no EMG	-84	-129	-82	-43	-97	21	-70	75	no EMG	-86	27	-70
4	3	A	W	-71	-47	-202	-72	-53	-57	-70	-84	-108	-57	-66	-83	-60	-65	-69	-58	-57	-201	-56	-61	-64	-55	-69	-77	-70	-51	-54	-71	-75	-68	-79	-81	-60	-61	-66	-67	-60	-94	-54	-49
4	5	A	W	-79	no EMG	-60	-109	-58	no EMG	-65	-72	-69	-79	56	-79	-80	-64	-106	-48	-80	-57	-73	-78	-85	13	-50	-89	-65	no EMG	-56	-72	no EMG	-55	no EMG	-83	-37	-48	-49	-48	-79	-64	-85	-68
4	7	A	W	-63	-54	-40	21	-68	no EMG	-72	13	no EMG	-82	39	78	40	-61	-64	-75	-89	-73	-4	-58	52	-71	-59	-61	-34	-68	-59	-91	-64	-54	-40	-69	73	-18	-96	-71	55	-95	-68	-75
5	2	A	W	-35	-45	-44	-38	-42	-33	-28	-47	-31	-46	-35	-26	-44	-38	-39	-42	-34	-45	-28	-52	-34	-37	-46	-27	-42	-40	-41	-51	-44	-44	-50	51	-45	-45	-36	-42	-26	-42	-41	-27
5	4	A	W	-53	-47	-47	-45	-29	-39	-3	-46	21	-57	-41	-54	-49	-52	-51	-49	-49	-45	-48	-47	-72	-48	-57	-63	-49	-58	-46	-48	-50	-55	-60	-49	-57	-52	-54	-44	-35	-47	-47	-52
5	6	A	W	no EMG	-25	-49	35	-21	41	-50	-55	29	-41	-57	35	-42	-47	-34	-41	-32	-41	-45	-58	-35	-52	-20	-72	-53	-46	-50	-42	-70	-51	-55	-58	-55	-80	-45	13	-30	-50	69	9
6	3	A	W	-74	-73	-89	-60	-60	-57	-43	-62	-80	-67	-83	-55	-53	-52	-85	-62	-69	14	-36	-44	11	-68	-62	-96	-46	50	-49	32	-53	-67	-52	-56	-1	-49	-48	36	-144	-49	43	-58
6	5	A	W	-67	no EMG	no EMG	no EMG	-52	-65	-41	-79	-55	-66	no EMG	-42	no EMG	-66	-82	-59	-49	-62	-39	-49	-68	-79	no EMG	-40	-48	-55	no EMG	-80	-66	no EMG	no EMG	-59	-40	-61	-57	-82	-67	-67	-41	no EMG
6	7	A	W	-60	-56	-65	-70	-61	-63	-61	-62	-73	-86	-57	-81	no EMG	-62	no EMG	-56	-72	-68	-50	-64	-66	-110	-76	-75	-58	-33	-74	-83	-70	-60	-59	-101	-67	no EMG	-41	-51	-58	-79	-81	-71
7	2	A	W	-56	-64	-69	-42	-48	-63	-60	-58	-54	-77	-65	-58	-182	-64	-64	-72	-49	-104	-61	-58	-65	-70	-70	-65	-70	-71	-56	-104	-58	-74	-52	-51	-64	-66	-72	-70	-62	-69	-61	-66
7	4	A	W	-29	-57	-51	-51	-57	-59	-55	-61	-57	-52	-49	-61	-50	-56	-57	-63	-55	-47	-66	-69	-55	-59	-56	-53	-195	-50	-60	-46	-67	-58	-58	-49	-58	-61	-57	-49	-47	-69	-53	-55
7	6	A	W	-58	-65	-48	36	-69	-62	-60	16	-58	-57	-47	-47	-63	-61	-70	-33	24	-54	-45	-37	-61	-45	-54	-61	13	-61	-30	-71	-56	-62	-60	-55	-42	-70	-51	-59	15	-99	-60	-57
8	3	A	W	-44	-42	-140	-54	-42	-46	-40	-43	-47	-48	-69	-40	-45	-42	-43	-62	-35	-60	-52	-55	-47	-38	-51	-76	-32	-44	-63	-48	-45	-54	-45	-56	-53	-34	-62	-49	-42	-53	-17	-47
8	5	A	W	-41	-30	-42	-36	-43	-49	-46	-35	-33	-33	-51	-47	-48	-41	-51	-55	-47	-44	-37	-49	-36	-41	-74	-47	-46	-49	-51	-20	-42	-52	-55	-40	-48	-52	-56	-50	-62	-64	-56	-63
8	7	A	W	-57	-75	-53	-61	-65	-49	-64	-69	-59	-83	-59	-48	-59	-57	-58	-73	-67	-66	-67	-63	-82	-54	-79	-71	-58	-60	-48	-46	-64	-47	-50	-64	-54	-40	-68	-66	-63	-58	-65	-68
1	3	O	W	-54	-80	-70	-58	-75	-55	-66	-67	-60	-65	-76	-74	-77	-64	-75	-66	-231	-51	-59	-59	-70	-74	-68	-139	-59	-55	-57	-50	-75	-83	-53	-60	-55	-74	-51	-78	-83	-70	-57	-72	-68
1	5	O	W	no EMG	-72	-104	-108	-85	no EMG	-85	-71	-66	54	-68	-74	-89	-76	-93	-73	-70	-80	-72	-66	-63	no EMG	no EMG	no EMG	-36	-102	no EMG	-60	-75	-81	-58	-69	-81	-54	-142	no EMG	-61	29	-54	50	no EMG
1	7	O	W	-61	-45	-74	no EMG	no EMG	61	49	-69	-63	-58	53	-45	no EMG	-53	-56	no EMG	-51	no EMG	-18	-72	no EMG	-225	23	no EMG	no EMG	-58	-67	no EMG	-68	-63	-71	-63	-56	no EMG	-64	-44	-74	no EMG	no EMG	no EMG	no EMG
2	2	O	W	-19	-46	-18	-53	-51	-33	-9	-49	-54	-43	-9	-56	-42	-48	-49	-38	-30	-25	-44	-30	-51	-40	-53	35	-55	-56	25	-57	-47	22	-59	25	-54	43	-30	-28	-15	-41	-37	-38	27
2	4	O	W	-48	no EMG	64	no EMG	-53	no EMG	no EMG	6	no EMG	no EMG	-54	no EMG	-66	no EMG	-48	no EMG	2	no EMG	-34	-45	no EMG	no EMG	28	-57	no EMG	-273	no EMG	no EMG	no EMG	no EMG	-46	-18	no EMG	no EMG	no EMG	no EMG	8	-52	no EMG	-64	no EMG
2	6	O	W	-117	-92	-113	-84	-75	-97	-89	-128	-162	-125	-86	-94	-98	-106	no EMG	-121	-239	-137	-82	-145	-95	-79	-112	-77	-50	-68	-92	no EMG	-284	-99	-116	-150	-106	-81	-66	-257	-74	-75	-90	-281	-94
3	3	O	W	-77	-66	-69	-48	-63	-84	-63	-67	-83	-69	-77	3	-81	-68	-73	-64	-64	-51	-62	-70	-61	-54	-73	-55	-136	-65	-68	70	-49	-73	-51	-40	-54	-60	-53	-68	-78	-77	14	-212	-56
3	5	O	W	no EMG	no EMG	no EMG	-153	no EMG	no EMG	no EMG	no EMG	no EMG	-62	-68	no EMG	-246	-286	-133	-160	-34	-208	-75	-231	-138	-88	-153	-57	-66	-185	-89	-233	-99	-59	-66	-68	-55	-80	-52	-85	-82	-45	-60	-77	-74
3	7	O	W	-61	-69	-59	-161	-76	-56	no EMG	-84	-99	-164	-115	-93	-110	-72	-95	-75	-78	-68	-99	-58	no EMG	-73	-88	-86	-125	-76	-95	-71	-117	-123	-204	-80	-95	-79	-64	-69	-57	-63	-68	45	-82
4	2	O	W	-64	-58	-67	-51	-60	-77	-78	-58	-69	-69	-85	-79	-69	-44	-56	-56	-60	-55	-110	-69	-96	-95	-92	-70	-79	-57	-63	-73	-125	-77	-85	-79	-73	-74	-72	-63	-66	-58	-65	-83	-66
4	4	O	W	-81	-77	-75	-71	-71	-170	-79	-72	-197	-145	-83	no EMG	no EMG	-43	-75	-87	-69	-89	-69	-66	-65	-67	-69	-106	-80	-92	-60	82	-33	-67	-88	-74	-68	-66	-71	-88	-78	-26	-60	-40	-55
4	6	O	W	-55	92	-58	no EMG	-60	-63	-62	-68	-57	-58	105	-34	-38	no EMG	-293	-61	-78	-72	-66	70	-62	-56	no EMG	-34	-66	-66	-36	-69	-78	106	-44	-49	-55	-68	-75	no EMG	-69	-81	-225	-252	-91
5	3	O	W	-49	-53	-51	-61	-57	-57	-54	-53	-53	-57	-59	-57	-55	-52	-54	-58	-52	-19	-58	-54	-36	-59	-53	-58	-50	-57	-54	-58	-55	-59	-55	-57	-44	-51	-59	-62	-58	-63	-52	-59	-59
5	5	O	W	-78	-71	-76	-81	-70	-57	-77	-64	-60	-55	-73	-69	-62	-60	-77	-64	-58	-68	-57	-60	-59	-71	-63	-63	-48	-39	-83	-210	-60	-65	-84	-61	-90	-80	-59	-55	-60	-57	-60	-78	-84
5	7	O	W	-55	-71	-9	-52	-2	-53	-13	0	-62	-100	-84	-70	13	-10	-65	10	-57	-14	10	-94	-83	-51	1	-60	12	-217	10	16	-46	20	-77	-54	-37	-33	-64	0	-61	-42	8	-73	-61
6	2	O	W	-54	-76	-59	-70	-57	-63	-53	-68	-71	-93	-66	-84	-61	-58	-81	-61	-71	-59	-66	-69	-80	-58	-60	-61	-57	-65	-66	-55	-67	-48	-63	-68	-75	-78	-54	-91	-69	-62	-50	-72	-69
6	4	O	W	-40	31	15	25	27	18	-40	36	17	4	53	30	56	27	86	23	-33	-52	-47	-56	-27	no EMG	11	11	23	16	16	51	10	20	-6	14	17	17	18	23	34	22	21	24	-82
6	6	O	W	-64	-64	-36	no EMG	-63	-58	-40	-56	-62	-67	-64	-70	-77	-54	-62	-84	-71	no EMG	no EMG	-63	-46	-68	-40	-62	78	-50	-63	-68	-103	-36	-87	-65	-55	-72	-80	-57	-64	-81	-63	-39	-61
7	3	O	W	-51	-54	-53	-53	-56	-54	-59	-58	-64	-60	-72	-53	-56	-55	-54	-62	-65	-52	-55	-59	-63	-59	-57	-54	-54	-56	-54	-53	-53	-49	-45	-57	-49	-55	-56	-54	-52	-52	-57	-55	-52
7	5	O	W	-54	-62	-65	-61	-74	-73	-62	-64	-91	-69	-79	-64	-80	-171	-76	-70	-57	-51	-66	-71	-85	-74	-70	-81	-67	-89	-69	-60	-61	-74	-64	-68	-36	-74	-40	-63	-73	-72	-82	-58	-67
7	7	O	W	-47	-75	17	-93	-69	-77	-77	-61	-74	-67	-80	-74	-182	-69	-61	-48	-44	-77	-64	-76	-75	-94	-78	-64	-94	-69	-67	-68	-71	8	-62	-63	-70	-73	-89	-77	-69	-79	-66	-62	-58
8	2	O	W	-56	-45	-58	-56	-51	-70	-61	-117	-53	-53	-77	-39	-47	-86	-63	-62	-51	-65	-62	-52	-62	-64	-57	-70	-55	-74	-65	-61	-56	-85	-67	-78	-63	-63	-66	-49	-67	-62	-61	-65	-54
8	4	O	W	-30	-50	-54	-61	-48	-74	-76	-62	-54	-60	-65	-58	-40	-75	-47	-38	-60	-61	-45	-64	-50	-58	-55	-57	-48	-60	-40	-49	-56	-53	-58	-51	-48	-49	-62	-44	-61	-59	-48	-73	-53
8	6	O	W	-52	-52	-52	-56	-61	-47	-56	-45	-57	-78	-53	-45	-62	-54	-44	-42	-74	-55	-59	-49	-55	-62	-63	-50	-54	-54	-47	-46	-57	-62	-48	-91	-45	-58	-50	-63	-40	-32	-60	-71	-65
1	6	-	P	no EMG	-44	-28	-109	-41	-32	-45	-58	-45	-87	-61	-64	-45	-126	-67	-46	-49	-67	-47	-43	-54	-60	-70	-142	-62	-64	-61	-142	-102	-41	-49	-69	-41	-55	-96	-69	-52	-94	-33	-45
1	7	-	P	-49	-54	-26	-50	-57	-74	-50	-62	-52	-54	-60	-57	-115	-80	-53	-58	-55	-53	-51	-94	-77	-44	-87	-48	-35	-54	-82	-53	-46	-64	-94	-54	-52	-58	-59	-56	-46	-46	-53	-56
2	6	-	P	-81	-66	-48	-75	-73	-81	-171	-79	-77	-69	-200	-83	-68	-68	-84	-95	-65	-74	-70	-69	-77	-69	-66	-69	-90	-69	-82	-72	-330	-70	-74	-69	-77	-65	-73	-73	-71	-80	-102	-71
2	7	-	P	-90	no EMG	-88	-82	-80	-130	-97	-102	-99	-99	-126	-103	-164	-94	-77	-93	-96	-285	-85	-97	-101	-106	-108	-79	-115	-108	-213	-84	-125	-91	-126	-100	-134	-161	-92	-96	-110	-123	-78	-104
3	6	-	P	-62	-55	27	no EMG	-67	-83	-166	-91	-77	-64	-125	-55	-103	-55	-67	-68	-64	-65	-75	-56	-87	-49	no EMG	-84	-54	-72	-63	-38	-70	-111	-53	-78	-64	-41	16	-75	-64	no EMG	-68	-65
3	7	-	P	no EMG	no EMG	-60	-119	-64	-63	-73	-79	-68	-72	-65	-87	-68	-67	-68	-65	-70	-93	-90	-68	-66	-104	-76	-63	-67	-60	-297	-55	-66	-70	-84	-76	-77	-111	-88	-55	-89	-97	-96	-110
4	6	-	P	-56	77	-226	68	-74	52	72	-67	44	65	60	71	-258	-70	-30	-74	-70	51	-81	61	-28	-46	-61	-67	-225	-53	-48	-43	-91	-42	59	-59	-54	-38	-55	-62	-78	-70	-48	-57
4	7	-	P	-103	-76	56	no EMG	13	29	-108	-55	-79	-94	17	31	-67	-13	-50	64	33	-86	-70	14	17	40	no EMG	-271	-140	-109	19	-73	-74	42	-80	-109	-72	16	-63	9	-72	-113	no EMG	2
5	6	-	P	-64	-52	-91	-106	-61	-60	-34	-78	-57	-60	-49	-43	-63	-69	-43	-71	-51	no EMG	-61	-60	-56	-30	-68	no EMG	-44	-53	no EMG	-86	-63	-63	-54	-55	-50	-63	no EMG	-44	-71	-58	-61	-69
5	7	-	P	-48	-36	-34	-74	-59	-55	-39	-42	-6	-59	-59	-29	-54	-46	-59	-49	no EMG	-34	-51	24	-36	-52	-55	-30	27	-52	-51	-52	-42	-64	-58	-54	-54	-75	-24	-19	-52	-44	-35	-36
6	6	-	P	-63	-62	-66	-103	-81	-79	-88	-70	-82	-79	-63	-91	-68	-74	-89	-68	-68	-64	-43	-79	-72	-54	-87	-75	-78	-76	-97	-70	-64	-88	-89	-85	-142	-124	-75	-79	-81	-71	-69	-76
6	7	-	P	-58	-58	-71	-62	-72	-58	-66	-67	-82	-53	-71	-65	-58	-57	-66	-53	-59	-66	-115	-62	-48	-76	-64	-70	-65	-65	-80	-63	-60	-72	-77	-69	-86	-72	-76	-76	-51	-54	-77	-65
7	6	-	P	-42	-57	61	16	-52	-55	-62	-53	-54	-51	-63	56	-63	-53	1	-44	-36	-44	-58	-49	-77	-53	-49	-58	-55	-61	-67	-64	-64	-58	-66	-73	-56	-55	-53	-47	-59	-59	-44	-54
7	7	-	P	-58	-65	-62	-84	-73	-62	-57	-75	-63	-68	-87	-62	-63	-76	-71	-87	-64	-148	-72	-65	-72	-81	-73	-64	-71	-76	-75	-73	-119	-233	-99	-64	-67	-103	-89	-63	-153	-74	-96	-98
8	6	-	P	-43	-54	-47	-45	-43	-60	-45	-53	-51	-47	-51	-50	-56	-89	-47	-47	-52	-47	-53	-43	-39	-49	-62	-45	-51	-38	-48	-51	-45	71	-55	-45	-42	-59	-197	-59	-86	-54	-55	-49
8	7	-	P	-43	-75	-53	-47	-63	-42	-48	-48	-54	-45	-48	-45	-66	-59	-54	-50	-36	-47	-52	-46	-41	-50	-30	-59	-20	-51	-49	-56	-58	-46	-51	-56	-51	-87	-57	-52	-45	-57	-46	-59

## Sheet: Target precision in P series
participant	session	serie	EMG<>target_1	EMG<>target_2	EMG<>target_3	EMG<>target_4	EMG<>target_5	EMG<>target_6	EMG<>target_7	EMG<>target_8	EMG<>target_9	EMG<>target_10	EMG<>target_11	EMG<>target_12	EMG<>target_13	EMG<>target_14	EMG<>target_15	EMG<>target_16	EMG<>target_17	EMG<>target_18	EMG<>target_19	EMG<>target_20	EMG<>target_21	EMG<>target_22	EMG<>target_23	EMG<>target_24	EMG<>target_25	EMG<>target_26	EMG<>target_27	EMG<>target_28	EMG<>target_29	EMG<>target_30	EMG<>target_31	EMG<>target_32	EMG<>target_33	EMG<>target_34	EMG<>target_35	EMG<>target_36	EMG<>target_37	EMG<>target_38	EMG<>target_39	EMG<>target_40	click<>target_1	click<>target_2	click<>target_3	click<>target_4	click<>target_5	click<>target_6	click<>target_7
1	6	P	no EMG	35	32	-79	-59	-17	-146	-48	35	-34	90	-11	60	-43	-76	34	-124	-11	47	-72	83	-120	25	-133	-53	42	-70	3	35	60	-33	20	14	-50	-27	-65	-64	-15	23	69	167	79	60	30	-18	15	-101
1	7	P	75	-14	-26	-80	-62	-12	-38	-5	-40	10	-52	-133	-63	-56	-11	-16	3	72	-61	-133	-80	49	-37	1	-56	3	10	70	-34	0	13	1	40	-68	1	5	78	10	31	32	124	40	0	-30	-5	62	12
2	6	P	100	75	9	45	16	60	-111	183	21	-44	-30	92	23	-17	5	33	4	-17	10	68	-96	-12	18	2	55	23	63	-13	-265	73	45	18	-56	-5	7	45	130	-3	-39	17	181	141	57	120	89	141	60
2	7	P	58	no EMG	47	-57	42	-24	-38	-10	61	5	-52	1	-93	42	-8	84	-9	83	35	13	15	5	-46	-89	-19	40	-140	49	-38	12	-106	6	-48	-42	-61	15	16	-115	8	36	148	105	135	25	122	106	59
3	6	P	-40	-41	-61	no EMG	-67	-90	-165	-124	-136	-125	-78	-8	-126	-122	-94	-25	-108	-165	-83	-140	-64	-110	no EMG	-54	-85	-193	-188	-155	-80	-83	-139	-59	-35	-31	72	-69	-64	no EMG	-56	-140	22	14	-88	-44	0	-7	1
3	7	P	no EMG	no EMG	-8	-122	-118	-140	-42	-133	-99	-73	-31	-99	-184	-108	11	-31	2	-99	-113	-15	-97	-24	-2	-33	-48	-123	-300	-70	-48	-68	-35	-129	-77	-113	-76	-23	-98	-97	-166	-67	-9	27	52	-3	-54	-77	31
4	6	P	56	-50	-231	-20	-94	51	-11	-108	-14	-12	-4	18	-3	-51	-122	-197	-20	16	-97	8	-46	-181	-22	-47	-5	-105	-104	-154	-170	-65	25	-64	-76	-81	-91	-35	0	-4	-52	-11	112	-127	-5	-88	-20	-1	-83
4	7	P	-66	-135	-91	no EMG	69	-80	10	-69	-206	-59	32	-104	-154	-15	-168	-16	-6	-184	-55	127	12	-40	no EMG	-203	-53	-112	-43	-112	-121	30	-144	-120	23	-62	-112	-63	-60	-88	no EMG	13	37	-59	-147	-271	56	-109	118
5	6	P	-99	-19	-151	-93	-32	-74	-22	-104	-23	-29	-72	-39	-42	-10	13	-65	5	no EMG	-10	-29	-34	-37	-91	no EMG	28	-102	no EMG	-39	-69	-41	-90	-85	0	-71	no EMG	-46	3	22	-35	-47	-35	33	-60	13	29	-14	12
5	7	P	-60	3	-23	-116	-107	-123	-74	-85	21	-38	-71	25	-75	20	-22	-153	no EMG	-19	-111	46	-92	-74	-18	-58	-15	-19	-40	55	-78	-147	-84	-50	-24	-72	-73	-76	-119	28	-100	-58	-12	39	11	-42	-48	-68	-35
6	6	P	23	24	-50	-68	-37	-5	-43	-16	-61	-41	17	-18	-37	-72	-55	58	-135	23	-11	-95	-8	36	-13	26	-2	-14	-81	-5	-63	13	-88	7	-51	-76	-23	-32	-34	9	-86	52	86	86	16	35	44	74	45
6	7	P	-61	-38	-29	25	-74	-27	-83	-73	-80	1	-9	-89	13	-35	-22	13	-90	-14	-96	-21	14	-8	-14	-86	30	-94	-9	-49	-5	-38	-70	-30	-37	-38	-33	-20	-22	-93	-28	15	-3	20	42	87	-2	31	-17
7	6	P	65	-67	49	12	-7	-43	-55	56	-23	21	-103	88	70	38	68	3	7	66	1	-41	-83	-8	-11	41	-85	17	-79	-32	-185	51	-135	-20	-74	-67	-4	-110	-16	-24	-96	32	107	-10	-12	-4	45	12	7
7	7	P	-15	-182	-76	-144	-172	32	-22	-50	-32	-63	-53	92	-31	-71	-89	-63	-35	-49	-107	-52	40	-56	-91	-7	33	-24	-25	29	-72	-1	-136	-186	33	-52	-60	-162	-239	62	114	-24	43	-117	-14	-60	-99	94	35
8	6	P	26	-2	-5	-8	-9	-48	-18	-48	23	-44	79	-18	-1	-119	-124	-19	-116	-16	-14	4	30	-31	8	69	-25	-86	-5	-64	-42	126	-10	8	25	-29	-247	-29	-44	11	-52	8	69	52	42	37	34	12	27
8	7	P	-53	4	42	37	-113	53	60	21	-32	-57	-27	107	23	-15	-41	-36	-5	-45	-74	31	-98	82	22	50	-31	48	-101	25	15	-46	-53	-151	19	-47	-17	-41	22	36	21	-74	-10	79	95	84	-50	95	108
[truncated: 33 more columns]
