# Supplementary material for: EEG data and introspective reports from the Libet׳s experiment replication
Source: Data Brief. 2018 Sep 27;20:2040–4. doi: 10.1016/j.dib.2018.09.066 (PMC6174917; doi:10.1016/j.dib.2018.09.066)
Supplement: Supplementary file 4 — Supplementary material. [file mmc4.xlsx]

## Sheet: M(A)
participant	session	mode	series	resp<>click_1	resp<>click_2	resp<>click_3	resp<>click_4	resp<>click_5	resp<>click_6	resp<>click_7	resp<>click_8	resp<>click_9	resp<>click_10	resp<>click_11	resp<>click_12	resp<>click_13	resp<>click_14	resp<>click_15	resp<>click_16	resp<>click_17	resp<>click_18	resp<>click_19	resp<>click_20	resp<>click_21	resp<>click_22	resp<>click_23	resp<>click_24	resp<>click_25	resp<>click_26	resp<>click_27	resp<>click_28	resp<>click_29	resp<>click_30	resp<>click_31	resp<>click_32	resp<>click_33	resp<>click_34	resp<>click_35	resp<>click_36	resp<>click_37	resp<>click_38	resp<>click_39	resp<>click_40	resp<>EMG_1	resp<>EMG_2	resp<>EMG_3	resp<>EMG_4	resp<>EMG_5	resp<>EMG_6
1	2	A	M	-332	-79	-242	-139	-301	-152	-170	-189	-239	126	52	-228	-146	-301	-59	-35	-12	-123	-292	5	-83	-298	-69	-183	-299	69	-72	-92	-136	-289	-140	-185	-299	-256	-157	-339	-133	-210	71	-68	-269	-15	-179	-72	-230	-79
1	4	A	M	90	-167	68	-16	15	-44	-44	-129	150	-49	-163	-107	64	47	-108	-37	-53	-48	-107	26	-157	-64	-4	109	-188	-89	28	-132	-89	-44	-15	-149	-141	-10	-60	37	-310	-53	-224	-290	162	-95	113	44	75	27
2	3	A	M	27	-91	3	7	-120	79	-34	100	8	-14	142	-61	-53	99	1	13	9	-52	116	47	-20	-38	-7	148	27	111	3	-191	-139	11	-77	13	112	-21	-91	-37	113	-173	43	-103	98	-12	87	97	-43	155
2	5	A	M	-29	5	-67	-79	-109	-138	52	-64	-86	3	-15	-67	8	-87	-142	-4	-135	-29	-96	28	-173	-181	28	-13	-64	28	-64	-89	-28	-2	-88	-107	-74	-122	-44	-132	-30	-197	-27	-93	52	81	-4	208	-37	149
3	2	A	M	-142	-52	13	-8	-111	-124	-66	-32	42	24	-20	5	-75	45	-131	-43	-23	50	85	88	-4	-28	-29	45	-69	-28	88	-45	37	108	10	-24	-36	99	-50	-52	-92	96	33	-91	-92	no EMG	-72	no EMG	-63	39
3	4	A	M	-52	-26	-36	37	-105	4	-19	15	69	-35	50	19	-21	51	-52	-25	-8	0	101	29	-4	4	-21	0	-44	133	61	-39	13	-24	99	55	27	27	11	17	13	56	37	72	154	28	19	92	-50	33
4	3	A	M	-52	-3	-1	-44	156	315	9	256	93	4	195	27	173	372	155	-15	69	109	204	-77	96	165	-35	157	117	203	-35	595	-92	147	-77	68	63	133	85	137	149	29	107	190	14	85	65	47	218	365
4	5	A	M
5	2	A	M	-53	-55	505	-76	-119	-24	-19	-5	-44	-242	-3	46	403	-178	-125	-60	-4	21	294	-102	229	-109	-110	-70	156	15	44	259	100	168	-72	576	-148	132	420	542	152	223	106	-112	-14	-15	547	-33	-74	no EMG
5	4	A	M	197	49	-184	-93	251	421	-38	5	-16	179	-67	-4	-29	91	-36	78	162	17	-99	463	88	-147	-43	547	3	-45	-24	21	-104	17	-16	64	-11	-1	-27	-49	206	-37	32	-13	246	97	-142	-44	300	471
6	3	A	M	-10	81	150	-81	51	-49	-42	-35	17	-60	-11	-14	-35	-10	13	86	24	-37	167	-100	76	83	50	52	-10	-20	-9	56	9	5	126	-57	36	-45	-14	122	29	41	128	52	48	135	119	-33	95	13
6	5	A	M	-97	-66	-136	-81	-112	42	-123	-12	43	-1	68	-113	-45	139	-116	18	-64	66	19	-52	-77	7	-116	-69	-99	-127	-135	-19	12	-42	-137	-44	60	-109	-24	0	-34	76	-120	-100	-58	-7	-81	-17	-54	106
7	2	A	M	-138	-307	-264	-79	-129	6	-289	-147	-85	-139	-224	-115	-200	-85	-181	-228	-254	-175	-119	-135	-214	-105	-46	-63	-200	-113	-238	-146	-4	-231	-84	-164	51	-64	-239	-71	-295	-4	-248	-139	-106	-242	-210	-17	-77	66
7	4	A	M	80	-80	-67	-59	-80	65	114	-97	-15	17	116	-10	-70	151	178	-130	-133	-182	29	182	-54	74	-27	170	37	-62	112	-45	36	-64	-209	61	-169	14	-79	22	102	0	-161	9	141	-24	-13	-7	-26	120
8	3	A	M	-116	-180	7	-186	63	-224	-197	-235	-109	-151	-75	-178	-216	-197	-107	-135	-36	-93	-150	-136	64	-64	-148	42	-73	-93	-58	-68	19	109	-24	-81	-116	-65	-47	-153	-125	-35	-89	-122	-66	-147	37	-134	100	-192
8	5	A	M	-214	-77	-184	8	-308	-226	-111	-148	-86	-213	-74	-115	-197	-189	-79	-233	-201	-29	-174	-102	34	-49	-155	-27	-72	-220	-69	-84	-64	15	-136	-67	-103	-152	-182	-158	-244	-194	-240	-119	-145	-35	-148	52	-255	-185
[truncated: 34 more columns]

## Sheet: W(A)
participant	session	mode	series	resp<>click_1	resp<>click_2	resp<>click_3	resp<>click_4	resp<>click_5	resp<>click_6	resp<>click_7	resp<>click_8	resp<>click_9	resp<>click_10	resp<>click_11	resp<>click_12	resp<>click_13	resp<>click_14	resp<>click_15	resp<>click_16	resp<>click_17	resp<>click_18	resp<>click_19	resp<>click_20	resp<>click_21	resp<>click_22	resp<>click_23	resp<>click_24	resp<>click_25	resp<>click_26	resp<>click_27	resp<>click_28	resp<>click_29	resp<>click_30	resp<>click_31	resp<>click_32	resp<>click_33	resp<>click_34	resp<>click_35	resp<>click_36	resp<>click_37	resp<>click_38	resp<>click_39	resp<>click_40	resp<>EMG_1	resp<>EMG_2	resp<>EMG_3	resp<>EMG_4	resp<>EMG_5	resp<>EMG_6
1	2	A	W	-323	348	-53	-252	-227	-260	-200	-360	-124	-308	-214	-173	-464	-178	-252	-292	-92	-115	-394	-182	-461	-97	-168	-200	-376	106	-351	-35	-164	-248	-171	-179	-208	-345	-192	-42	347	117	-165	-209	-274	421	29	-180	15	-191
1	4	A	W	-121	-216	-316	-186	-199	-76	-167	-97	-72	-70	-254	-183	-240	-137	-245	-149	-301	-181	-137	-310	-194	-288	-277	-116	-205	-276	-322	-320	-165	-462	-239	-381	-232	-271	-217	-268	-277	-427	-295	-328	-62	-144	-215	-133	-131	-4
1	6	A	W	-272	-283	-341	-488	-499	-254	-328	-544	-359	-553	-396	-529	-418	-636	-307	-158	-443	-456	-617	-528	-435	-524	-371	-462	-455	-372	-112	-281	-115	-435	-388	-397	-419	-343	-571	-687	-262	-423	-549	-390	-192	-230	-177	-423	-428	no EMG
2	3	A	W	-822	-294	-386	-567	-460	-1242	-832	-1184	-551	-632	-419	-765	-573	-704	-797	-605	-257	-454	-163	-255	-611	-354	-943	-589	-754	-717	-832	-451	-330	-477	1253	-509	-332	-196	-930	-1070	-587	-268	-245	-945	-709	-214	-322	-537	-393	-1189
2	5	A	W	-251	-293	-400	-348	-276	-212	-183	-519	-48	-22	-191	-720	-578	139	-411	-493	-197	-444	-445	-307	-51	-306	-427	-400	-524	-730	-350	-590	-643	-1191	-341	-422	-194	-378	-364	-503	-747	-268	-722	23	no EMG	no EMG	-291	no EMG	24	-135
2	7	A	W	-471	-192	-9	-539	-224	-144	-355	-480	-116	-468	-316	-167	9	-398	-471	-202	-378	-1	-184	-137	-162	-474	-383	-463	-30	-294	-741	-268	12	-87	-665	-501	-200	-296	-180	-127	-169	-490	-534	-355	-376	-103	no EMG	-245	-113	no EMG
3	2	A	W	-22	54	-88	-24	-125	-24	-125	-191	-75	-40	-104	-136	-73	-75	-67	101	-109	-28	-60	-59	-90	-8	-29	117	70	171	-103	-92	-93	23	-74	-33	-54	94	-45	-99	-24	-116	-67	-96	40	96	117	50	-39	46
3	4	A	W	-97	-186	-40	17	-185	35	16	-110	77	-78	68	-152	-32	-44	8	13	-183	13	-34	-80	48	67	1	-33	-4	-48	-61	-69	65	-36	-20	51	3	-12	125	-59	35	61	72	-63	-44	-137	141	96	-122	135
3	6	A	W	-165	-44	32	14	-51	-53	-105	30	-32	34	-65	62	34	-63	14	61	-8	2	-18	102	-66	-24	50	87	24	2	-123	-75	35	59	43	7	-78	35	130	66	40	-4	80	-38	-112	no EMG	43	no EMG	9	4
4	3	A	W	-81	-58	-26	67	-200	21	-191	-161	27	-87	-76	19	-192	-291	-136	27	72	-147	130	80	-212	-27	11	-93	88	-106	-101	-248	-119	-171	74	113	21	-80	-114	-84	-184	88	87	61	-10	-11	176	139	-147	78
4	5	A	W	-292	10	-141	230	53	-20	45	-131	60	-37	-41	11	44	59	-168	-176	-128	-241	-141	-76	-204	-99	-160	-144	-136	-37	-85	11	-77	231	-138	-84	-93	185	-113	43	29	-59	-93	-63	-213	no EMG	-81	339	111	no EMG
4	7	A	W	80	145	67	32	-87	-98	132	62	-32	3	-174	52	99	-34	121	-18	-102	-74	-47	113	243	0	-16	-138	-18	-123	73	-49	-44	45	-32	-152	0	-144	123	196	160	223	118	11	143	199	107	11	-19	no EMG
5	2	A	W	-30	-787	-81	-221	-77	-36	-47	-171	-178	-164	-200	-239	-86	120	-39	-16	-10	-101	-1	383	701	621	-153	191	-189	65	50	26	57	-104	100	30	31	-83	-124	-19	13	-133	-117	-43	5	-742	-37	-183	-35	-3
5	4	A	W	-142	-15	-28	204	-16	15	-184	11	74	48	130	7	61	11	131	-32	-86	-18	-189	-70	-34	-60	-55	28	336	92	381	12	-117	-93	-86	-55	-52	56	-19	85	96	-85	96	45	-89	32	19	249	13	54
5	6	A	W	-43	-128	-85	-124	-120	-11	10	-176	-59	163	-56	-12	45	-84	-149	-72	-100	-131	-155	-100	-104	-64	-32	396	45	-11	43	-112	-32	-83	-20	-107	-253	56	-172	-74	15	-2	28	-96	no EMG	-103	-36	-159	-99	-52
6	3	A	W	-115	-249	-152	-92	39	-187	-293	-124	-80	-22	-162	-227	-8	-157	-131	-154	-71	-146	-20	-11	-140	-37	-57	-13	21	-182	-125	-137	-116	-49	-162	-150	-348	47	-146	-79	-49	-86	-63	-105	-41	-176	-63	-32	99	-130
6	5	A	W	-296	-225	-452	-234	-419	-309	-381	-520	-415	-280	-246	-504	-542	-354	-230	-370	-260	-436	-486	-315	-325	-16	-349	-269	-532	-168	-248	-268	-269	-278	-293	-455	-345	-151	-230	-219	-231	-352	-98	-120	-229	no EMG	no EMG	no EMG	-367	-244
6	7	A	W	-66	-44	-1	-32	-119	-43	-164	21	-1	-155	-66	-72	-75	52	-53	36	-318	-171	-84	-134	-244	13	-148	-34	-99	-29	-11	8	53	-64	-37	-10	14	-160	24	-123	-101	-116	-51	-148	-6	12	64	38	-58	20
7	2	A	W	-364	-220	-352	-431	-269	-241	-436	-188	-248	-167	-261	-216	3	-129	-391	-195	-259	-359	-552	-360	-446	-112	-301	-198	344	-212	-257	-305	-238	-296	-151	-61	-207	-336	-346	-343	-148	-282	-345	-256	-308	-156	-283	-389	-221	-178
7	4	A	W	-13	-178	-187	-129	-225	-206	-196	-63	-44	-191	-93	-205	-238	-55	-105	-61	-140	-134	-124	-288	33	-174	-144	-57	-198	-117	-227	-199	-113	-211	-35	-181	-156	-44	-107	-162	1	-310	-47	-148	16	-121	-136	-78	-168	-147
7	6	A	W	-41	-196	-84	-66	-82	-63	-83	-200	-232	-129	-218	-44	15	64	-183	-172	-81	-83	-20	-138	-113	-74	-75	-182	-34	60	56	-40	-35	-45	-256	-54	-258	-67	-75	-128	10	53	-4	-242	17	-131	-36	-102	-13	-1
8	3	A	W	-265	-285	-261	-200	-161	-286	-281	-251	-230	-144	-301	-319	-271	-324	-179	-92	-115	-190	-81	-244	-408	-279	-206	-258	-238	-195	-212	-149	-228	-147	47	-119	21	-145	-231	-50	-96	-224	-170	-216	-221	-243	-121	-146	-119	-240
8	5	A	W	-102	-44	-258	-283	-300	-287	-235	-260	-189	-237	-196	-181	-357	-257	-200	-291	-317	-209	-209	-209	-184	-188	-220	-192	-141	-261	-221	-116	-123	-131	-115	-346	-169	-220	-259	-251	-136	-301	-52	-177	-61	-14	-216	-247	-257	-238
8	7	A	W	-131	-260	-300	-231	-227	-245	-212	-241	-280	-328	-108	-373	-341	-268	-389	-334	-339	-336	-195	-208	-135	-321	-418	-356	-227	-400	-340	-605	-228	-180	-112	-156	-167	-297	-366	-232	-229	-381	-224	-233	-74	-185	-247	-170	-162	-196
[truncated: 34 more columns]

## Sheet: S(A)
participant	session	mode	series	resp<>stimulus_1	resp<>stimulus_2	resp<>stimulus_3	resp<>stimulus_4	resp<>stimulus_5	resp<>stimulus_6	resp<>stimulus_7	resp<>stimulus_8	resp<>stimulus_9	resp<>stimulus_10	resp<>stimulus_11	resp<>stimulus_12	resp<>stimulus_13	resp<>stimulus_14	resp<>stimulus_15	resp<>stimulus_16	resp<>stimulus_17	resp<>stimulus_18	resp<>stimulus_19	resp<>stimulus_20	resp<>stimulus_21	resp<>stimulus_22	resp<>stimulus_23	resp<>stimulus_24	resp<>stimulus_25	resp<>stimulus_26	resp<>stimulus_27	resp<>stimulus_28	resp<>stimulus_29	resp<>stimulus_30	resp<>stimulus_31	resp<>stimulus_32	resp<>stimulus_33	resp<>stimulus_34	resp<>stimulus_35	resp<>stimulus_36	resp<>stimulus_37	resp<>stimulus_38	resp<>stimulus_39	resp<>stimulus_40
1	2	A	S	27	-130	162	-74	284	201	-279	-207	-63	-110	-73	-165	-52	195	120	144	226	-359	27	196	140	161	115	-147	-140	20	95	70	-138	30	103	-56	39	28	98	-135	6	-72	-196	33
1	4	A	S	213	30	123	111	260	9	-114	51	2	-59	132	115	29	117	99	13	-212	112	223	177	62	1	91	-35	-58	40	-14	11	260	-36	83	46	-49	18	-70	-87	220	-113	67	43
2	3	A	S	422	10	-34	214	93	239	312	-70	166	109	200	51	-4	153	126	139	121	212	117	194	293	235	-115	195	158	160	21	-39	109	20	130	110	236	111	-78	239	137	-51	189	263
2	5	A	S	137	78	20	188	127	156	182	142	312	252	90	322	37	104	144	303	119	154	131	142	21	78	194	309	251	165	257	265	114	264	332	182	146	-77	28	-19	122	74	-30	111
3	2	A	S	298	193	-21	115	262	339	328	104	-13	213	-73	129	-44	206	71	110	57	131	325	217	37	270	38	60	243	-27	57	137	188	162	282	166	231	215	19	100	43	-38	144	97
3	4	A	S	31	293	158	-63	235	71	103	79	194	91	273	43	3	126	73	102	257	229	155	100	198	189	154	-69	135	207	206	-60	-50	270	31	88	335	39	274	3	102	219	256	177
4	3	A	S	107	78	30	209	109	209	69	200	15	101	-79	185	59	85	130	149	-76	-42	104	-37	346	151	-3	145	90	129	117	77	75	214	308	276	7	499	258	206	109	-116	176	157
4	5	A	S	137	249	253	148	7	37	217	-93	177	19	114	-26	-11	224	39	76	170	245	121	80	177	21	122	139	75	99	206	278	168	52	140	213	54	186	193	29	219	163	54	15
5	2	A	S	93	512	96	271	-3	359	85	4	416	114	67	158	268	290	306	190	103	230	178	342	94	162	115	216	438	297	51	286	186	144	99	442	311	110	252	171	417	585	341	657
5	4	A	S	328	85	329	162	60	241	115	53	76	46	36	433	373	554	462	181	448	413	635	19	88	224	141	72	214	70	419	47	313	170	23	100	351	57	226	183	43	246	166	288
6	3	A	S	379	250	139	133	348	194	240	203	177	128	185	87	329	335	112	110	613	43	242	221	184	197	347	138	327	318	224	15	301	97	391	187	255	152	239	425	385	188	227	141
6	5	A	S	358	20	107	49	168	530	129	113	385	99	-113	134	35	258	297	151	15	146	202	82	351	173	340	91	253	220	454	457	373	515	357	160	489	431	206	467	537	486	1065	274
7	2	A	S	37	-21	177	101	169	-109	-150	228	255	-30	0	-53	-33	135	27	37	80	1006	58	-119	280	238	82	178	71	13	-101	285	219	-24	89	38	316	277	108	237	210	133	145	94
7	4	A	S	391	211	224	232	210	151	145	94	179	-47	491	366	335	279	175	170	278	177	207	160	217	236	298	271	290	310	423	324	179	254	461	329	261	369	284	438	281	94	569	222
8	3	A	S	297	66	37	198	-23	92	77	17	137	56	125	-44	162	74	81	3	14	133	216	-35	113	25	13	133	56	137	100	181	177	200	292	156	143	108	114	20	-2	90	105	109
8	5	A	S	131	111	271	173	56	140	-34	87	-13	4	112	94	135	34	96	148	68	28	207	-133	77	102	-21	144	52	110	174	-1	-108	-63	59	167	108	-88	73	160	139	-26	45	142

## Sheet: M(O)
participant	session	mode	series	avg_resp<>click	avg_resp<>avg_EMG
1	3	O	M	-70	-14.3243
1	5	O	M	-17.5	46.8714
2	2	O	M	-122.5	-70.0789
2	4	O	M	-115	-58
3	3	O	M	-2.5	54.2188
3	5	O	M	5	70.6061
4	2	O	M	-10	47.0556
4	4	O	M	-2.5	69.0526
5	3	O	M	-62.5	-3.4
5	5	O	M	-55	4.78049
6	2	O	M	-160	-92.925
6	4	O	M	-197.5	-147.1
7	3	O	M	-40	20.825
7	5	O	M	65	125.641
8	2	O	M	35	97.7
8	4	O	M	-205	-151.585

## Sheet: W(O)
participant	session	mode	series	avg_resp<>click	avg_resp<>avg_EMG
1	3	O	W	-85	-18.7179
1	5	O	W	-122.5	-48.8667
1	7	O	W	-190	-131.091
2	2	O	W	-242.5	-205.206
2	4	O	W	-310	-255.889
2	6	O	W	-280	-182.647
3	3	O	W	5	72.6757
3	5	O	W	5	79.6957
3	7	O	W	-85	-2.62857
4	2	O	W	-107.5	-41.1341
4	4	O	W	-2.5	69.6944
4	6	O	W	-2.5	53.6034
5	3	O	W	-100	-45.8537
5	5	O	W	-62.5	3.8
5	7	O	W	-85	-36.5385
6	2	O	W	-137.5	-70.7195
6	4	O	W	-287.5	-246.389
6	6	O	W	-190	-127.459
7	3	O	W	-115	-59.4634
7	5	O	W	-152.5	-92.95
7	7	O	W	20	90.3947
8	2	O	W	-175	-124.488
8	4	O	W	-250	-194.78
8	6	O	W	-227.5	-172.305

## Sheet: S(O)
participant	session	mode	serie	avg_resp<>stimulus
1	3	O	S	5
1	5	O	S	42.5
2	2	O	S	-2.5
2	4	O	S	42.5
3	3	O	S	27.5
3	5	O	S	57.5
4	2	O	S	57.5
4	4	O	S	57.5
5	3	O	S	50
5	5	O	S	87.5
6	2	O	S	-92.5
6	4	O	S	-152.5
7	3	O	S	87.5
7	5	O	S	110
8	2	O	S	102.5
8	4	O	S	65
